# Supplementary material for: Do Vascular Networks Branch Optimally or Randomly across Spatial Scales?
Source: PLoS Comput Biol. 2016 Nov 30;12(11):e1005223. doi: 10.1371/journal.pcbi.1005223 (PMC5130167; doi:10.1371/journal.pcbi.1005223)
Supplement: S1 Data — (XLS) [file pcbi.1005223.s016.xls]

## Sheet: description
Description of data
ML	Mouse Lung
HHT 1-18	Human Head and Torso 1-18
tag	an arbitrary string naming the input file
name	an arbitrary string naming the vessel segment. Angicart typically uses a textual description of the vessel endpoints, as this is guaranteed to uniquely specify the vessel within a given image.
len	the vessel segment length, in physical units.
vol	the vessel segment volume, in physical units.
rad	the vessel radius, computed as the square root of (vol/(pi*len)).
voxc	the count of voxels in the segment
defc	the number of voxels outside a distance rad + 1 from the vessel centerline.
col	the color of a vessel in the .vis.gd file.
tips	the number of vessel endpoints downstream of this vessel.
parent	the name of this vessel's parent
beta	the ratio of this vessel's radius to its parent's radius, or NA if no parent exists.
gamma	the ratio of this vessel's length to its parent's length, or NA if no parent exists.
nchild	the number of children of this vessel.
q	the conserved exponent of radius, if any, of the downstream branching junction.
s	the conserved exponent of length, if any, of the downstream branching junction.

## Sheet: ML
tag	name	len	vol	rad	voxc	defc	col	tips	parent	beta	gamma	nchild	q	s
local/data/WT_th0.901.gd	(156, 101, 104)-(156, 109, 101)	1.02727	1.51981	0.686241	2124	0	#b8ff7fffffffffffff48	688	NA	NA	NA	2	2.88664	NA
local/data/WT_th0.901.gd	(156, 109, 101)-(159, 131, 98)	2.57427	2.86646	0.595348	4006	0	#ff797ffffffffffffe7c	400	(156, 101, 104)-(156, 109, 101)	0.86755	2.50592	2	1.16435	0.622416
local/data/WT_th0.901.gd	(159, 131, 98)-(162, 136, 101)	0.778755	0.271906	0.333376	380	0	#5cff7fffffffffffffa4	399	(156, 109, 101)-(159, 131, 98)	0.559968	0.302515	2	NA	NA
local/data/WT_th0.901.gd	(162, 136, 101)-(164, 137, 112)	1.53581	1.06186	0.469128	1484	0	#00ff23	204	(159, 131, 98)-(162, 136, 101)	1.4072	1.97213	2	0.930571	0.616745
local/data/WT_th0.901.gd	(164, 137, 112)-(167, 141, 121)	1.03846	0.509466	0.395173	712	0	#00fff1	202	(162, 136, 101)-(164, 137, 112)	0.842356	0.676167	2	0.491324	0.379939
local/data/WT_th0.901.gd	(167, 141, 121)-(168, 141, 123)	0.215934	0.013595	0.141566	19	0	#fa00ff	200	(164, 137, 112)-(167, 141, 121)	0.358238	0.207936	2	NA	NA
local/data/WT_th0.901.gd	(168, 141, 123)-(169, 134, 126)	0.962102	0.124504	0.202958	174	0	#ff537ffffffffffffe56	1	(167, 141, 121)-(168, 141, 123)	1.43366	4.45554	0	NA	NA
local/data/WT_th0.901.gd	(168, 141, 123)-(168, 142, 126)	0.43633	0.057959	0.205626	81	0	#3300ff	199	(167, 141, 121)-(168, 141, 123)	1.45251	2.02066	2	1.86884	NA
local/data/WT_th0.901.gd	(168, 142, 126)-(169, 142, 129)	0.370853	0.025044	0.146614	35	0	#00ff31	198	(168, 141, 123)-(168, 142, 126)	0.713014	0.849938	2	NA	NA
local/data/WT_th0.901.gd	(169, 142, 129)-(169, 143, 130)	0.126491	0.001431	0.060011	2	0	#5aff7fffffffffffffa6	197	(168, 142, 126)-(169, 142, 129)	0.40931	0.341081	2	NA	NA
local/data/WT_th0.901.gd	(169, 143, 130)-(170, 143, 131)	0.126491	0.001431	0.060011	2	0	#ff005a	174	(169, 142, 129)-(169, 143, 130)	1	1	2	NA	NA
local/data/WT_th0.901.gd	(170, 143, 131)-(175, 145, 141)	1.21062	0.473689	0.352913	662	0	#ffdf7ffffffffffffee2	161	(169, 143, 130)-(170, 143, 131)	5.88084	9.57081	2	0.51442	0.350284
local/data/WT_th0.901.gd	(175, 143, 142)-(175, 145, 141)	0.215934	0.011449	0.12991	16	0	#00ff04	2	(170, 143, 131)-(175, 145, 141)	0.368108	0.178366	2	NA	NA
local/data/WT_th0.901.gd	(175, 143, 142)-(179, 139, 150)	1.04708	0.077994	0.15398	109	0	#ff3a7ffffffffffffe3d	1	(175, 143, 142)-(175, 145, 141)	1.18529	4.84909	0	NA	NA
local/data/WT_th0.901.gd	(172, 140, 144)-(175, 143, 142)	0.43633	0.041501	0.174	58	0	#99ff7fffffffffffff67	1	(175, 143, 142)-(175, 145, 141)	1.33939	2.02066	0	NA	NA
local/data/WT_th0.901.gd	(174, 145, 142)-(175, 145, 141)	0.126491	0.001431	0.060011	2	0	#6100ff	159	(170, 143, 131)-(175, 145, 141)	0.170044	0.104484	2	NA	NA
local/data/WT_th0.901.gd	(174, 145, 142)-(184, 148, 159)	1.97629	0.920187	0.384979	1286	0	#00ff35	153	(174, 145, 142)-(175, 145, 141)	6.41519	15.624	2	1.78975	0.719959
local/data/WT_th0.901.gd	(184, 148, 159)-(191, 148, 156)	0.933674	0.176739	0.245467	247	0	#b1ff7fffffffffffff4f	1	(174, 145, 142)-(184, 148, 159)	0.637612	0.472437	0	NA	NA
local/data/WT_th0.901.gd	(184, 148, 159)-(184, 150, 164)	0.586787	0.140962	0.276526	197	0	#1300ff	152	(174, 145, 142)-(184, 148, 159)	0.718287	0.296913	2	0.856144	NA
local/data/WT_th0.901.gd	(184, 150, 164)-(185, 149, 165)	0.154919	0.001431	0.054226	2	0	#7d00ff	141	(184, 148, 159)-(184, 150, 164)	0.196096	0.264013	2	NA	NA
local/data/WT_th0.901.gd	(185, 149, 165)-(189, 150, 166)	0.497344	0.09302	0.243998	130	0	#00ff4a	117	(184, 150, 164)-(185, 149, 165)	4.49967	3.21034	2	2.72233	NA
local/data/WT_th0.901.gd	(189, 150, 166)-(193, 146, 162)	0.680692	0.085149	0.199545	119	0	#ff0054	1	(185, 149, 165)-(189, 150, 166)	0.817815	1.36865	0	NA	NA
local/data/WT_th0.901.gd	(189, 150, 166)-(191, 151, 168)	0.28141	0.027906	0.177666	39	0	#ff00d9	116	(185, 149, 165)-(189, 150, 166)	0.728147	0.565826	2	NA	NA
local/data/WT_th0.901.gd	(191, 151, 168)-(194, 153, 164)	0.525772	0.07871	0.218293	110	0	#f5ff7fffffffffffff0b	2	(189, 150, 166)-(191, 151, 168)	1.22867	1.86835	2	1.16907	NA
local/data/WT_th0.901.gd	(194, 153, 164)-(196, 155, 156)	1.50065	0.096598	0.143143	135	0	#8fff7fffffffffffff71	1	(191, 151, 168)-(194, 153, 164)	0.655736	2.85419	0	NA	NA
local/data/WT_th0.901.gd	(194, 153, 164)-(196, 150, 162)	0.407902	0.012164	0.097429	17	0	#ff0067	1	(191, 151, 168)-(194, 153, 164)	0.446323	0.775814	0	NA	NA
local/data/WT_th0.901.gd	(191, 151, 168)-(193, 150, 171)	0.370853	0.053666	0.214621	75	0	#ff0065	114	(189, 150, 166)-(191, 151, 168)	1.208	1.31784	2	NA	NA
local/data/WT_th0.901.gd	(193, 150, 171)-(196, 153, 170)	0.534393	0.102322	0.246877	143	0	#ffe77ffffffffffffeea	113	(191, 151, 168)-(193, 150, 171)	1.15029	1.44098	2	0.723576	NA
local/data/WT_th0.901.gd	(196, 153, 170)-(197, 154, 171)	0.154919	0.001431	0.054226	2	0	#00c1ff	112	(193, 150, 171)-(196, 153, 170)	0.219647	0.289898	2	NA	NA
local/data/WT_th0.901.gd	(197, 154, 171)-(206, 160, 155)	2.00472	0.167437	0.163051	234	0	#ffc87ffffffffffffecb	5	(196, 153, 170)-(197, 154, 171)	3.0069	12.9404	3	4.69513	1.15513
local/data/WT_th0.901.gd	(206, 160, 155)-(208, 160, 158)	0.342425	0.005724	0.072947	8	0	#ff257ffffffffffffe28	1	(197, 154, 171)-(206, 160, 155)	0.447385	0.170809	0	NA	NA
local/data/WT_th0.901.gd	(206, 157, 154)-(206, 160, 155)	0.497344	0.036493	0.152827	51	0	#51ff7fffffffffffffaf	2	(197, 154, 171)-(206, 160, 155)	0.937294	0.248086	2	1.52144	NA
local/data/WT_th0.901.gd	(206, 157, 154)-(211, 156, 165)	1.26302	0.035777	0.094956	50	0	#00fff6	1	(206, 157, 154)-(206, 160, 155)	0.621332	2.53952	0	NA	NA
local/data/WT_th0.901.gd	(205, 154, 148)-(206, 157, 154)	0.67623	0.020751	0.098831	29	0	#2bff7fffffffffffffd5	1	(206, 157, 154)-(206, 160, 155)	0.646689	1.35968	0	NA	NA
local/data/WT_th0.901.gd	(204, 166, 143)-(206, 160, 155)	1.41794	0.064399	0.120236	90	0	#33ff7fffffffffffffcd	2	(197, 154, 171)-(206, 160, 155)	0.737415	0.707298	2	NA	1.05125
local/data/WT_th0.901.gd	(204, 166, 143)-(208, 166, 139)	0.929516	0.060821	0.144319	85	0	#ffef7ffffffffffffef2	1	(204, 166, 143)-(206, 160, 155)	1.20029	0.655542	0	NA	NA
local/data/WT_th0.901.gd	(200, 166, 140)-(204, 166, 143)	0.534393	0.027191	0.127264	38	0	#00ffa3	1	(204, 166, 143)-(206, 160, 155)	1.05845	0.376881	0	NA	NA
local/data/WT_th0.901.gd	(197, 154, 171)-(198, 154, 175)	0.394819	0.055812	0.212124	78	0	#ff00e6	107	(196, 153, 170)-(197, 154, 171)	3.91188	2.54855	2	NA	NA
local/data/WT_th0.901.gd	(198, 154, 175)-(201, 161, 169)	0.942294	0.136668	0.214865	191	0	#00ffc6	16	(197, 154, 171)-(198, 154, 175)	1.01292	2.38665	2	0.886711	0.972243
local/data/WT_th0.901.gd	(201, 161, 169)-(207, 167, 166)	0.844231	0.042217	0.126165	59	0	#002dff	4	(198, 154, 175)-(201, 161, 169)	0.587181	0.895932	2	NA	NA
local/data/WT_th0.901.gd	(207, 167, 166)-(208, 170, 164)	0.379473	0.044364	0.192907	62	0	#ff00d2	3	(201, 161, 169)-(207, 167, 166)	1.52901	0.44949	2	0.713952	2.30098
local/data/WT_th0.901.gd	(208, 170, 164)-(209, 172, 163)	0.252982	0.005009	0.079386	7	0	#ff00c2	2	(207, 167, 166)-(208, 170, 164)	0.411527	0.666667	2	4.40943	NA
local/data/WT_th0.901.gd	(209, 172, 163)-(210, 176, 163)	0.394819	0.005009	0.063547	7	0	#8eff7fffffffffffff72	1	(208, 170, 164)-(209, 172, 163)	0.800471	1.56066	0	NA	NA
local/data/WT_th0.901.gd	(209, 172, 160)-(209, 172, 163)	0.268328	0.004293	0.071365	6	0	#0051ff	1	(208, 170, 164)-(209, 172, 163)	0.898956	1.06066	0	NA	NA
local/data/WT_th0.901.gd	(208, 169, 161)-(208, 170, 164)	0.305377	0.004293	0.066896	6	0	#ffdb7ffffffffffffede	1	(207, 167, 166)-(208, 170, 164)	0.346779	0.804738	0	NA	NA
local/data/WT_th0.901.gd	(205, 172, 152)-(207, 167, 166)	1.57701	0.035062	0.084125	49	0	#00ffbb	1	(201, 161, 169)-(207, 167, 166)	0.666784	1.86799	0	NA	NA
local/data/WT_th0.901.gd	(201, 161, 169)-(201, 162, 169)	0.089443	0.001431	0.071365	2	0	#ff000b	12	(198, 154, 175)-(201, 161, 169)	0.332138	0.09492	2	NA	NA
local/data/WT_th0.901.gd	(200, 166, 174)-(201, 162, 169)	0.67623	0.055812	0.162085	78	0	#ff005a	11	(201, 161, 169)-(201, 162, 169)	2.27121	7.56048	2	2.09285	NA
local/data/WT_th0.901.gd	(200, 166, 174)-(202, 168, 172)	0.309839	0.005009	0.071734	7	0	#00dfff	1	(200, 166, 174)-(201, 162, 169)	0.442569	0.458186	0	NA	NA
local/data/WT_th0.901.gd	(199, 169, 185)-(200, 166, 174)	1.12344	0.076563	0.147285	107	0	#f100ff	10	(200, 166, 174)-(201, 162, 169)	0.908691	1.66133	2	0.891331	0.851023
local/data/WT_th0.901.gd	(199, 169, 185)-(202, 166, 193)	0.920592	0.016457	0.075435	23	0	#37ff7fffffffffffffc9	1	(199, 169, 185)-(200, 166, 174)	0.51217	0.819438	0	NA	NA
local/data/WT_th0.901.gd	(199, 169, 185)-(199, 170, 186)	0.126491	0.001431	0.060011	2	0	#ff0056	9	(199, 169, 185)-(200, 166, 174)	0.407445	0.112592	2	NA	NA
local/data/WT_th0.901.gd	(199, 169, 187)-(199, 170, 186)	0.126491	0.001431	0.060011	2	0	#ff003f	2	(199, 169, 185)-(199, 170, 186)	1	1	2	NA	NA
local/data/WT_th0.901.gd	(199, 169, 187)-(201, 170, 197)	1.00557	0.015026	0.068968	21	0	#00ffc2	1	(199, 169, 187)-(199, 170, 186)	1.14926	7.94975	0	NA	NA
local/data/WT_th0.901.gd	(197, 166, 192)-(199, 169, 187)	0.615215	0.00644	0.057723	9	0	#ff003a	1	(199, 169, 187)-(199, 170, 186)	0.961884	4.8637	0	NA	NA
local/data/WT_th0.901.gd	(198, 172, 185)-(199, 170, 186)	0.244362	0.007871	0.101256	11	0	#5bff7fffffffffffffa5	7	(199, 169, 185)-(199, 170, 186)	1.68731	1.93185	2	NA	NA
local/data/WT_th0.901.gd	(198, 172, 185)-(201, 174, 190)	0.741706	0.051519	0.148694	72	0	#00ff63	1	(198, 172, 185)-(199, 170, 186)	1.46849	3.03528	0	NA	NA
local/data/WT_th0.901.gd	(197, 173, 183)-(198, 172, 185)	0.252982	0.005724	0.084868	8	0	#dcff7fffffffffffff24	6	(198, 172, 185)-(199, 170, 186)	0.838148	1.03528	2	NA	NA
local/data/WT_th0.901.gd	(196, 177, 177)-(197, 173, 183)	0.713278	0.015742	0.083816	22	0	#ff006c	4	(197, 173, 183)-(198, 172, 185)	0.987602	2.81948	2	NA	NA
local/data/WT_th0.901.gd	(194, 180, 171)-(196, 177, 177)	0.713278	0.026475	0.108696	37	0	#0052ff	2	(196, 177, 177)-(197, 173, 183)	1.29685	1	2	1.22036	0.829728
local/data/WT_th0.901.gd	(194, 180, 171)-(195, 183, 168)	0.407902	0.005724	0.066836	8	0	#15ff7fffffffffffffeb	1	(194, 180, 171)-(196, 177, 177)	0.614888	0.571869	0	NA	NA
local/data/WT_th0.901.gd	(192, 180, 170)-(194, 180, 171)	0.215934	0.002147	0.056253	3	0	#0005ff	1	(194, 180, 171)-(196, 177, 177)	0.517522	0.302734	0	NA	NA
local/data/WT_th0.901.gd	(194, 175, 173)-(196, 177, 177)	0.497344	0.010018	0.080072	14	0	#ff0046	2	(196, 177, 177)-(197, 173, 183)	0.95533	0.697266	2	2.95283	NA
local/data/WT_th0.901.gd	(194, 175, 173)-(194, 176, 168)	0.549739	0.007871	0.067509	11	0	#ff009f	1	(194, 175, 173)-(196, 177, 177)	0.843107	1.10535	0	NA	NA
local/data/WT_th0.901.gd	(192, 173, 170)-(194, 175, 173)	0.399281	0.004293	0.058503	6	0	#00ff4a	1	(194, 175, 173)-(196, 177, 177)	0.730635	0.802827	0	NA	NA
local/data/WT_th0.901.gd	(194, 172, 185)-(197, 173, 183)	0.370853	0.016457	0.118852	23	0	#e400ff	2	(197, 173, 183)-(198, 172, 185)	1.40044	1.46593	2	1.9383	NA
local/data/WT_th0.901.gd	(193, 166, 197)-(194, 172, 185)	1.45052	0.041501	0.095432	58	0	#00a2ff	1	(194, 172, 185)-(197, 173, 183)	0.802951	3.91131	0	NA	NA
local/data/WT_th0.901.gd	(190, 173, 179)-(194, 172, 185)	0.770135	0.011449	0.068789	16	0	#00ffad	1	(194, 172, 185)-(197, 173, 183)	0.57878	2.07666	0	NA	NA
local/data/WT_th0.901.gd	(200, 165, 165)-(201, 162, 169)	0.562821	0.016457	0.096476	23	0	#ffa37ffffffffffffea6	1	(201, 161, 169)-(201, 162, 169)	1.35187	6.29253	0	NA	NA
local/data/WT_th0.901.gd	(198, 154, 175)-(198, 154, 177)	0.309839	0.050088	0.226842	70	0	#adff7fffffffffffff53	91	(197, 154, 171)-(198, 154, 175)	1.06938	0.784761	3	NA	NA
local/data/WT_th0.901.gd	(198, 154, 177)-(205, 158, 183)	0.970722	0.181748	0.244125	254	0	#00ff99	89	(198, 154, 175)-(198, 154, 177)	1.07619	3.13299	2	0.786583	0.474699
local/data/WT_th0.901.gd	(205, 158, 183)-(206, 159, 182)	0.154919	0.001431	0.054226	2	0	#2e00ff	68	(198, 154, 177)-(205, 158, 183)	0.222123	0.159592	2	NA	NA
local/data/WT_th0.901.gd	(206, 159, 182)-(215, 166, 191)	1.45083	0.421454	0.304083	589	0	#00ff06	58	(205, 158, 183)-(206, 159, 182)	5.60774	9.36504	2	1.53779	0.556778
local/data/WT_th0.901.gd	(215, 166, 191)-(217, 166, 192)	0.215934	0.027906	0.202822	39	0	#c700ff	51	(206, 159, 182)-(215, 166, 191)	0.666994	0.148835	2	1.3964	NA
local/data/WT_th0.901.gd	(217, 166, 192)-(218, 167, 193)	0.154919	0.001431	0.054226	2	0	#00ffb0	49	(215, 166, 191)-(217, 166, 192)	0.267356	0.717439	2	NA	NA
local/data/WT_th0.901.gd	(218, 167, 193)-(227, 163, 191)	1.21508	0.17173	0.212102	271	31	#2f00ff	2	(217, 166, 192)-(218, 167, 193)	3.91147	7.84334	2	0.662664	0.924954
local/data/WT_th0.901.gd	(227, 163, 191)-(232, 164, 196)	0.660884	0.011449	0.074257	16	0	#007fff	1	(218, 167, 193)-(227, 163, 191)	0.350102	0.543899	0	NA	NA
local/data/WT_th0.901.gd	(227, 163, 191)-(229, 165, 187)	0.488724	0.008587	0.074783	12	0	#00ffae	1	(218, 167, 193)-(227, 163, 191)	0.352579	0.402214	0	NA	NA
local/data/WT_th0.901.gd	(218, 167, 193)-(223, 169, 199)	0.835611	0.110909	0.205545	155	0	#0084ff	47	(217, 166, 192)-(218, 167, 193)	3.79054	5.39385	2	2.87278	1.05842
local/data/WT_th0.901.gd	(223, 169, 199)-(224, 170, 203)	0.431868	0.045795	0.18372	64	0	#b100ff	44	(218, 167, 193)-(223, 169, 199)	0.893822	0.516828	2	NA	NA
local/data/WT_th0.901.gd	(224, 170, 203)-(231, 177, 201)	0.942294	0.07871	0.163059	110	0	#0016ff	7	(223, 169, 199)-(224, 170, 203)	0.887541	2.1819	3	NA	2.46526
local/data/WT_th0.901.gd	(231, 177, 201)-(235, 181, 194)	0.896626	0.076563	0.164865	107	0	#00ff55	4	(224, 170, 203)-(231, 177, 201)	1.01107	0.951535	2	1.25825	0.561713
local/data/WT_th0.901.gd	(235, 181, 194)-(236, 181, 192)	0.215934	0.008587	0.112505	12	0	#001dff	2	(231, 177, 201)-(235, 181, 194)	0.682408	0.240829	2	1.63789	NA
local/data/WT_th0.901.gd	(236, 181, 192)-(237, 184, 182)	1.1081	0.020035	0.075863	28	0	#00ffb3	1	(235, 181, 194)-(236, 181, 192)	0.67431	5.13165	0	NA	NA
local/data/WT_th0.901.gd	(236, 181, 192)-(237, 177, 185)	0.802721	0.01288	0.071466	18	0	#e300ff	1	(235, 181, 194)-(236, 181, 192)	0.635219	3.71744	0	NA	NA
local/data/WT_th0.901.gd	(233, 183, 192)-(235, 181, 194)	0.309839	0.005724	0.076687	8	0	#ff006c	2	(231, 177, 201)-(235, 181, 194)	0.465148	0.345561	2	NA	NA
local/data/WT_th0.901.gd	(231, 186, 189)-(233, 183, 192)	0.497344	0.010018	0.080072	14	0	#ffe47ffffffffffffee7	1	(233, 183, 192)-(235, 181, 194)	1.04414	1.60517	0	NA	NA
local/data/WT_th0.901.gd	(230, 184, 183)-(233, 183, 192)	0.953178	0.013595	0.06738	19	0	#00ff20	1	(233, 183, 192)-(235, 181, 194)	0.878643	3.07637	0	NA	NA
local/data/WT_th0.901.gd	(231, 177, 201)-(232, 175, 199)	0.28141	0.00644	0.085348	9	0	#002cff	2	(224, 170, 203)-(231, 177, 201)	0.523417	0.298644	2	NA	NA
local/data/WT_th0.901.gd	(232, 175, 199)-(234, 170, 196)	0.868197	0.026475	0.098522	37	0	#0022ff	1	(231, 177, 201)-(232, 175, 199)	1.15436	3.08516	0	NA	NA
local/data/WT_th0.901.gd	(232, 174, 197)-(232, 175, 199)	0.28141	0.005009	0.07527	7	0	#00ff3b	1	(231, 177, 201)-(232, 175, 199)	0.881917	1	0	NA	NA
local/data/WT_th0.901.gd	(229, 179, 201)-(231, 177, 201)	0.309839	0.005009	0.071734	7	0	#00ff8d	1	(224, 170, 203)-(231, 177, 201)	0.439924	0.328813	0	NA	NA
local/data/WT_th0.901.gd	(224, 170, 203)-(226, 171, 210)	0.802721	0.085865	0.184523	120	0	#9c00ff	37	(223, 169, 199)-(224, 170, 203)	1.00437	1.85872	2	1.77764	1.1301
local/data/WT_th0.901.gd	(226, 171, 210)-(228, 167, 212)	0.497344	0.016457	0.102631	23	0	#ffd67ffffffffffffed9	1	(224, 170, 203)-(226, 171, 210)	0.556195	0.619573	0	NA	NA
local/data/WT_th0.901.gd	(226, 171, 210)-(227, 173, 213)	0.370853	0.024328	0.144504	34	0	#0200ff	36	(224, 170, 203)-(226, 171, 210)	0.783123	0.461995	2	NA	NA
local/data/WT_th0.901.gd	(227, 173, 213)-(230, 178, 217)	0.680692	0.035777	0.129346	50	0	#3200ff	15	(226, 171, 210)-(227, 173, 213)	0.895099	1.83547	2	NA	NA
local/data/WT_th0.901.gd	(230, 178, 217)-(234, 181, 220)	0.562821	0.03363	0.137913	47	0	#fe00ff	9	(227, 173, 213)-(230, 178, 217)	1.06624	0.826837	2	1.01772	0.575272
local/data/WT_th0.901.gd	(234, 181, 220)-(235, 183, 220)	0.215934	0.004293	0.079553	6	0	#3d00ff	6	(230, 178, 217)-(234, 181, 220)	0.576835	0.383663	2	NA	NA
local/data/WT_th0.901.gd	(235, 183, 220)-(241, 191, 212)	1.30453	0.050803	0.111338	71	0	#2900ff	1	(234, 181, 220)-(235, 183, 220)	1.39955	6.04133	0	NA	NA
local/data/WT_th0.901.gd	(235, 183, 220)-(236, 184, 221)	0.154919	0.001431	0.054226	2	0	#00ff6f	5	(234, 181, 220)-(235, 183, 220)	0.681627	0.717439	2	NA	NA
local/data/WT_th0.901.gd	(236, 184, 221)-(239, 188, 227)	0.770135	0.027906	0.107397	39	0	#6200ff	3	(235, 183, 220)-(236, 184, 221)	1.98056	4.9712	2	2.05701	NA
local/data/WT_th0.901.gd	(239, 188, 227)-(240, 183, 236)	1.07551	0.01288	0.061741	18	0	#ff647ffffffffffffe67	1	(236, 184, 221)-(239, 188, 227)	0.574883	1.39652	0	NA	NA
local/data/WT_th0.901.gd	(239, 188, 227)-(239, 194, 236)	1.14961	0.028622	0.089022	40	0	#ff00cd	2	(236, 184, 221)-(239, 188, 227)	0.828908	1.49274	2	2.80674	0.658659
local/data/WT_th0.901.gd	(239, 194, 236)-(239, 198, 237)	0.394819	0.005009	0.063547	7	0	#e5ff7fffffffffffff1b	1	(239, 188, 227)-(239, 194, 236)	0.71383	0.343438	0	NA	NA
local/data/WT_th0.901.gd	(238, 191, 239)-(239, 194, 236)	0.407902	0.007155	0.074725	10	0	#00a0ff	1	(239, 188, 227)-(239, 194, 236)	0.839397	0.354818	0	NA	NA
local/data/WT_th0.901.gd	(234, 184, 223)-(236, 184, 221)	0.309839	0.005724	0.076687	8	0	#00ffa2	2	(235, 183, 220)-(236, 184, 221)	1.41421	2	2	NA	NA
local/data/WT_th0.901.gd	(233, 196, 216)-(234, 184, 223)	1.61852	0.042933	0.091888	60	0	#ff006e	1	(234, 184, 223)-(236, 184, 221)	1.19823	5.22376	0	NA	NA
local/data/WT_th0.901.gd	(231, 184, 223)-(234, 184, 223)	0.268328	0.004293	0.071365	6	0	#00ffb0	1	(234, 184, 223)-(236, 184, 221)	0.930605	0.866025	0	NA	NA
local/data/WT_th0.901.gd	(234, 181, 220)-(235, 181, 219)	0.126491	0.001431	0.060011	2	0	#0400ff	3	(230, 178, 217)-(234, 181, 220)	0.435132	0.224745	2	NA	NA
local/data/WT_th0.901.gd	(235, 181, 219)-(237, 181, 216)	0.342425	0.004293	0.063174	6	0	#7eff7fffffffffffff82	1	(234, 181, 220)-(235, 181, 219)	1.05271	2.70711	0	NA	NA
local/data/WT_th0.901.gd	(235, 181, 219)-(237, 180, 221)	0.28141	0.004293	0.069686	6	0	#ffbf7ffffffffffffec2	2	(234, 181, 220)-(235, 181, 219)	1.16124	2.22474	2	NA	NA
local/data/WT_th0.901.gd	(237, 180, 221)-(241, 179, 214)	0.937832	0.016457	0.074738	23	0	#2f00ff	1	(235, 181, 219)-(237, 180, 221)	1.0725	3.33261	0	NA	NA
local/data/WT_th0.901.gd	(237, 180, 221)-(239, 178, 227)	0.66761	0.014311	0.082603	20	0	#00ff7d	1	(235, 181, 219)-(237, 180, 221)	1.18535	2.37237	0	NA	NA
local/data/WT_th0.901.gd	(228, 184, 215)-(230, 178, 217)	0.68485	0.028622	0.115339	40	0	#6700ff	6	(227, 173, 213)-(230, 178, 217)	0.891708	1.00611	2	NA	3.92171
local/data/WT_th0.901.gd	(228, 184, 215)-(228, 188, 210)	0.595407	0.026475	0.11897	37	0	#aa00ff	5	(228, 184, 215)-(230, 178, 217)	1.03148	0.869398	2	3.11868	NA
local/data/WT_th0.901.gd	(228, 188, 210)-(229, 192, 205)	0.623835	0.015742	0.089623	22	0	#90ff7fffffffffffff70	3	(228, 184, 215)-(228, 188, 210)	0.753325	1.04775	3	2.45147	NA
local/data/WT_th0.901.gd	(229, 192, 205)-(230, 193, 204)	0.154919	0.001431	0.054226	2	0	#8d00ff	1	(228, 188, 210)-(229, 192, 205)	0.605042	0.248334	0	NA	NA
local/data/WT_th0.901.gd	(229, 192, 205)-(229, 195, 205)	0.407902	0.003578	0.052838	5	0	#00ffcb	1	(228, 188, 210)-(229, 192, 205)	0.589564	0.653861	0	NA	NA
local/data/WT_th0.901.gd	(225, 194, 198)-(229, 192, 205)	0.839769	0.010733	0.063783	15	0	#ffc07ffffffffffffec3	1	(228, 188, 210)-(229, 192, 205)	0.711687	1.34614	0	NA	NA
local/data/WT_th0.901.gd	(227, 188, 202)-(228, 188, 210)	0.883543	0.027906	0.100268	39	0	#ff004c	2	(228, 184, 215)-(228, 188, 210)	0.8428	1.48393	2	1.28137	3.60636
local/data/WT_th0.901.gd	(227, 188, 202)-(229, 191, 199)	0.43633	0.004293	0.055964	6	0	#007cff	1	(227, 188, 202)-(228, 188, 210)	0.558149	0.493841	0	NA	NA
local/data/WT_th0.901.gd	(226, 191, 194)-(227, 188, 202)	0.863735	0.010018	0.06076	14	0	#00ff95	1	(227, 188, 202)-(228, 188, 210)	0.605976	0.977581	0	NA	NA
local/data/WT_th0.901.gd	(226, 185, 220)-(228, 184, 215)	0.549739	0.010733	0.078833	15	0	#ff0091	1	(228, 184, 215)-(230, 178, 217)	0.683495	0.802714	0	NA	NA
local/data/WT_th0.901.gd	(227, 172, 216)-(227, 173, 213)	0.305377	0.020751	0.14707	29	0	#00fff4	21	(226, 171, 210)-(227, 173, 213)	1.01775	0.823443	2	2.68198	NA
local/data/WT_th0.901.gd	(227, 172, 216)-(230, 170, 219)	0.43633	0.021466	0.12514	30	0	#7600ff	18	(227, 172, 216)-(227, 173, 213)	0.850887	1.42883	2	NA	NA
local/data/WT_th0.901.gd	(230, 170, 219)-(234, 166, 234)	1.69488	0.181032	0.184388	258	5	#4e00ff	14	(227, 172, 216)-(230, 170, 219)	1.47346	3.88441	2	0.901717	0.609409
local/data/WT_th0.901.gd	(234, 166, 234)-(236, 167, 236)	0.28141	0.005009	0.07527	7	0	#fd00ff	6	(230, 170, 219)-(234, 166, 234)	0.408215	0.166035	2	NA	NA
local/data/WT_th0.901.gd	(236, 167, 236)-(239, 164, 237)	0.407902	0.004293	0.057882	6	0	#6600ff	1	(234, 166, 234)-(236, 167, 236)	0.768987	1.44949	0	NA	NA
local/data/WT_th0.901.gd	(236, 167, 236)-(237, 168, 238)	0.244362	0.007155	0.096544	10	0	#00ff44	5	(234, 166, 234)-(236, 167, 236)	1.28264	0.868348	2	7.47167	NA
local/data/WT_th0.901.gd	(237, 168, 238)-(239, 170, 237)	0.28141	0.005724	0.080467	8	0	#000bff	2	(236, 167, 236)-(237, 168, 238)	0.833473	1.15161	2	1.84765	NA
local/data/WT_th0.901.gd	(239, 170, 237)-(242, 173, 239)	0.43633	0.004293	0.055964	6	0	#00ff68	1	(237, 168, 238)-(239, 170, 237)	0.695494	1.55051	0	NA	NA
local/data/WT_th0.901.gd	(239, 170, 237)-(240, 170, 234)	0.305377	0.002862	0.05462	4	0	#00ffcf	1	(237, 168, 238)-(239, 170, 237)	0.678793	1.08516	0	NA	NA
local/data/WT_th0.901.gd	(237, 168, 238)-(238, 167, 242)	0.423247	0.011449	0.092791	16	0	#00ff43	3	(236, 167, 236)-(237, 168, 238)	0.961125	1.73205	2	2.44217	NA
local/data/WT_th0.901.gd	(238, 167, 242)-(242, 165, 256)	1.53997	0.027191	0.074969	38	0	#0034ff	2	(237, 168, 238)-(238, 167, 242)	0.80793	3.63845	2	NA	0.58881
local/data/WT_th0.901.gd	(242, 165, 256)-(243, 161, 261)	0.623835	0.011449	0.076431	16	0	#ffd37ffffffffffffed6	1	(238, 167, 242)-(242, 165, 256)	1.0195	0.405097	0	NA	NA
local/data/WT_th0.901.gd	(242, 165, 256)-(242, 167, 259)	0.342425	0.003578	0.057669	5	0	#3b00ff	1	(238, 167, 242)-(242, 165, 256)	0.769247	0.222359	0	NA	NA
local/data/WT_th0.901.gd	(238, 167, 242)-(242, 161, 250)	1.05154	0.013595	0.064151	19	0	#b7ff7fffffffffffff49	1	(237, 168, 238)-(238, 167, 242)	0.691353	2.48447	0	NA	NA
local/data/WT_th0.901.gd	(234, 161, 241)-(234, 166, 234)	0.868197	0.025044	0.095822	35	0	#ff3e7ffffffffffffe41	8	(230, 170, 219)-(234, 166, 234)	0.519678	0.512246	2	6.08255	0.446335
local/data/WT_th0.901.gd	(234, 161, 241)-(235, 160, 241)	0.126491	0.001431	0.060011	2	0	#ff1d7ffffffffffffe20	5	(234, 161, 241)-(234, 166, 234)	0.626268	0.145694	3	NA	NA
local/data/WT_th0.901.gd	(235, 160, 241)-(238, 160, 244)	0.379473	0.005009	0.064819	7	0	#ff607ffffffffffffe63	1	(234, 161, 241)-(235, 160, 241)	1.08012	3	0	NA	NA
local/data/WT_th0.901.gd	(235, 160, 241)-(238, 159, 239)	0.370853	0.005724	0.070095	8	0	#00a5ff	1	(234, 161, 241)-(235, 160, 241)	1.16804	2.93185	0	NA	NA
local/data/WT_th0.901.gd	(235, 160, 241)-(236, 157, 243)	0.370853	0.038639	0.182112	54	0	#5800ff	3	(234, 161, 241)-(235, 160, 241)	3.03467	2.93185	2	0.830705	NA
local/data/WT_th0.901.gd	(236, 157, 243)-(240, 148, 259)	1.96957	0.054381	0.093748	76	0	#88ff7fffffffffffff78	2	(235, 160, 241)-(236, 157, 243)	0.514784	5.31091	2	1.28741	0.298542
local/data/WT_th0.901.gd	(240, 148, 259)-(240, 149, 261)	0.28141	0.002147	0.049276	3	0	#00ff1d	1	(236, 157, 243)-(240, 148, 259)	0.525617	0.142879	0	NA	NA
local/data/WT_th0.901.gd	(240, 147, 258)-(240, 148, 259)	0.126491	0.001431	0.060011	2	0	#007eff	1	(236, 157, 243)-(240, 148, 259)	0.640124	0.064223	0	NA	NA
local/data/WT_th0.901.gd	(236, 156, 249)-(236, 157, 243)	0.704658	0.009302	0.064822	13	0	#2800ff	1	(235, 160, 241)-(236, 157, 243)	0.355948	1.9001	0	NA	NA
local/data/WT_th0.901.gd	(232, 161, 243)-(234, 161, 241)	0.252982	0.007155	0.094885	10	0	#53ff7fffffffffffffad	3	(234, 161, 241)-(234, 166, 234)	0.990217	0.291388	2	2.3585	NA
local/data/WT_th0.901.gd	(232, 161, 243)-(234, 158, 250)	0.876818	0.010018	0.060305	14	0	#ff317ffffffffffffe34	1	(232, 161, 243)-(234, 161, 241)	0.635557	3.46593	0	NA	NA
local/data/WT_th0.901.gd	(230, 160, 242)-(232, 161, 243)	0.252982	0.005009	0.079386	7	0	#ff0046	2	(232, 161, 243)-(234, 161, 241)	0.83666	1	2	NA	NA
local/data/WT_th0.901.gd	(228, 156, 243)-(230, 160, 242)	0.534393	0.017173	0.101139	24	0	#ff000d	1	(230, 160, 242)-(232, 161, 243)	1.27401	2.11237	0	NA	NA
local/data/WT_th0.901.gd	(227, 164, 242)-(230, 160, 242)	0.525772	0.010733	0.08061	15	0	#00ff26	1	(230, 160, 242)-(232, 161, 243)	1.01541	2.0783	0	NA	NA
local/data/WT_th0.901.gd	(230, 170, 219)-(233, 167, 218)	0.468916	0.020751	0.118685	29	0	#2e00ff	4	(227, 172, 216)-(230, 170, 219)	0.948415	1.07468	2	1.11004	0.754338
local/data/WT_th0.901.gd	(233, 167, 218)-(235, 169, 218)	0.252982	0.003578	0.067094	5	0	#003cff	1	(230, 170, 219)-(233, 167, 218)	0.565312	0.539504	0	NA	NA
local/data/WT_th0.901.gd	(233, 167, 218)-(234, 166, 218)	0.126491	0.001431	0.060011	2	0	#ff006e	3	(230, 170, 219)-(233, 167, 218)	0.505631	0.269752	2	NA	NA
local/data/WT_th0.901.gd	(234, 166, 218)-(235, 164, 216)	0.28141	0.002147	0.049276	3	0	#ffb77ffffffffffffeba	1	(233, 167, 218)-(234, 166, 218)	0.821118	2.22474	0	NA	NA
local/data/WT_th0.901.gd	(233, 164, 219)-(234, 166, 218)	0.244362	0.005009	0.080775	7	0	#1fff7fffffffffffffe1	2	(233, 167, 218)-(234, 166, 218)	1.34601	1.93185	2	1.82478	2.73741
local/data/WT_th0.901.gd	(233, 162, 218)-(233, 164, 219)	0.215934	0.002147	0.056253	3	0	#5b00ff	1	(233, 164, 219)-(234, 166, 218)	0.696415	0.883663	0	NA	NA
local/data/WT_th0.901.gd	(232, 163, 220)-(233, 164, 219)	0.154919	0.001431	0.054226	2	0	#00ff3a	1	(233, 164, 219)-(234, 166, 218)	0.671321	0.633975	0	NA	NA
local/data/WT_th0.901.gd	(224, 174, 219)-(227, 172, 216)	0.43633	0.013595	0.099589	19	0	#6dff7fffffffffffff93	3	(227, 172, 216)-(227, 173, 213)	0.677155	1.42883	2	2.32488	1.56979
local/data/WT_th0.901.gd	(224, 171, 222)-(224, 174, 219)	0.379473	0.009302	0.088333	13	0	#ff00b6	2	(224, 174, 219)-(227, 172, 216)	0.886976	0.869694	2	NA	NA
local/data/WT_th0.901.gd	(224, 171, 222)-(226, 172, 226)	0.460296	0.008587	0.077057	12	0	#0000ff	1	(224, 171, 222)-(224, 174, 219)	0.872351	1.21299	0	NA	NA
local/data/WT_th0.901.gd	(222, 173, 225)-(224, 171, 222)	0.660884	0.056528	0.165004	79	0	#ff00ae	1	(224, 171, 222)-(224, 174, 219)	1.86797	1.74158	0	NA	NA
local/data/WT_th0.901.gd	(223, 175, 218)-(224, 174, 219)	0.154919	0.001431	0.054226	2	0	#ff0071	1	(224, 174, 219)-(227, 172, 216)	0.544494	0.355051	0	NA	NA
local/data/WT_th0.901.gd	(222, 172, 197)-(223, 169, 199)	0.43633	0.023613	0.131248	33	0	#ff007c	3	(218, 167, 193)-(223, 169, 199)	0.638537	0.522168	2	4.67295	NA
local/data/WT_th0.901.gd	(222, 172, 197)-(225, 176, 193)	0.652264	0.032915	0.126739	46	0	#ff00f2	2	(222, 172, 197)-(223, 169, 199)	0.965646	1.49489	2	2.04285	NA
local/data/WT_th0.901.gd	(225, 176, 193)-(227, 186, 191)	1.1081	0.04007	0.107287	56	0	#b100ff	1	(222, 172, 197)-(225, 176, 193)	0.846521	1.69885	0	NA	NA
local/data/WT_th0.901.gd	(224, 178, 183)-(225, 176, 193)	1.00557	0.015026	0.068968	21	0	#00a1ff	1	(222, 172, 197)-(225, 176, 193)	0.544171	1.54167	0	NA	NA
local/data/WT_th0.901.gd	(221, 178, 199)-(222, 172, 197)	0.713278	0.017173	0.087542	24	0	#0082ff	1	(222, 172, 197)-(223, 169, 199)	0.667001	1.63472	0	NA	NA
local/data/WT_th0.901.gd	(213, 165, 197)-(217, 166, 192)	0.623835	0.062968	0.179246	88	0	#0015ff	2	(215, 166, 191)-(217, 166, 192)	0.88376	2.88901	2	0.906875	NA
local/data/WT_th0.901.gd	(213, 165, 197)-(215, 166, 207)	1.00557	0.020751	0.081047	29	0	#ff5c7ffffffffffffe5f	1	(213, 165, 197)-(217, 166, 192)	0.452154	1.61192	0	NA	NA
local/data/WT_th0.901.gd	(210, 162, 203)-(213, 165, 197)	0.802721	0.018604	0.085891	26	0	#ff1a7ffffffffffffe1d	1	(213, 165, 197)-(217, 166, 192)	0.479179	1.28675	0	NA	NA
local/data/WT_th0.901.gd	(213, 172, 193)-(215, 166, 191)	0.67623	0.07227	0.18444	101	0	#ffd77ffffffffffffeda	7	(206, 159, 182)-(215, 166, 191)	0.606546	0.4661	2	1.72181	NA
local/data/WT_th0.901.gd	(213, 172, 193)-(217, 187, 189)	1.83446	0.100891	0.132312	154	13	#ff00fb	1	(213, 172, 193)-(215, 166, 191)	0.717368	2.71277	0	NA	NA
local/data/WT_th0.901.gd	(212, 177, 200)-(213, 172, 193)	0.896626	0.036493	0.113821	51	0	#2fff7fffffffffffffd1	6	(213, 172, 193)-(215, 166, 191)	0.617115	1.32592	2	9.62159	3.92742
local/data/WT_th0.901.gd	(212, 177, 200)-(215, 184, 196)	0.868197	0.028622	0.102439	40	0	#00ff1e	2	(212, 177, 200)-(213, 172, 193)	0.899997	0.968294	2	2.04696	NA
local/data/WT_th0.901.gd	(215, 184, 196)-(216, 188, 193)	0.505964	0.009302	0.076499	13	0	#72ff7fffffffffffff8e	1	(212, 177, 200)-(215, 184, 196)	0.746777	0.582776	0	NA	NA
local/data/WT_th0.901.gd	(212, 187, 188)-(215, 184, 196)	0.994689	0.015026	0.069344	21	0	#97ff7fffffffffffff69	1	(212, 177, 200)-(215, 184, 196)	0.676932	1.14569	0	NA	NA
local/data/WT_th0.901.gd	(212, 177, 200)-(214, 177, 205)	0.52131	0.01932	0.108612	27	0	#ff887ffffffffffffe8b	4	(212, 177, 200)-(213, 172, 193)	0.954232	0.581414	2	1.30644	1.25924
local/data/WT_th0.901.gd	(214, 177, 205)-(215, 177, 207)	0.215934	0.003578	0.072622	5	0	#ffbc7ffffffffffffebf	1	(212, 177, 200)-(214, 177, 205)	0.668638	0.414214	0	NA	NA
local/data/WT_th0.901.gd	(212, 176, 208)-(214, 177, 205)	0.379473	0.003578	0.054782	5	0	#ff00fe	3	(212, 177, 200)-(214, 177, 205)	0.504383	0.727922	2	NA	2.58311
local/data/WT_th0.901.gd	(212, 176, 208)-(213, 176, 210)	0.215934	0.00644	0.097432	9	0	#ffc37ffffffffffffec6	2	(212, 176, 208)-(214, 177, 205)	1.77855	0.569036	2	1.74291	NA
local/data/WT_th0.901.gd	(213, 176, 210)-(215, 178, 212)	0.309839	0.003578	0.060626	5	0	#002fff	1	(212, 176, 208)-(213, 176, 210)	0.622238	1.43488	0	NA	NA
local/data/WT_th0.901.gd	(212, 169, 217)-(213, 176, 210)	0.97488	0.015026	0.070045	21	0	#00e8ff	1	(212, 176, 208)-(213, 176, 210)	0.718908	4.51472	0	NA	NA
local/data/WT_th0.901.gd	(209, 175, 209)-(212, 176, 208)	0.342425	0.004293	0.063174	6	0	#00ffb2	1	(212, 176, 208)-(214, 177, 205)	1.15318	0.902369	0	NA	NA
local/data/WT_th0.901.gd	(206, 159, 182)-(214, 165, 171)	1.70381	0.328434	0.247707	459	0	#ff317ffffffffffffe34	10	(205, 158, 183)-(206, 159, 182)	4.56808	10.998	2	1.18762	0.976279
local/data/WT_th0.901.gd	(214, 165, 171)-(217, 168, 165)	0.807183	0.07227	0.168817	101	0	#ff00e9	9	(206, 159, 182)-(214, 165, 171)	0.68152	0.473752	2	0.979393	0.883308
local/data/WT_th0.901.gd	(217, 168, 165)-(218, 169, 163)	0.244362	0.005009	0.080775	7	0	#e8ff7fffffffffffff18	8	(214, 165, 171)-(217, 168, 165)	0.478473	0.302734	2	NA	NA
local/data/WT_th0.901.gd	(218, 169, 163)-(220, 173, 160)	0.770135	0.05939	0.156674	83	0	#00caff	7	(217, 168, 165)-(218, 169, 163)	1.93965	3.15161	2	NA	NA
local/data/WT_th0.901.gd	(220, 173, 160)-(223, 174, 162)	0.370853	0.01932	0.128773	27	0	#ff005e	6	(218, 169, 163)-(220, 173, 160)	0.821912	0.481543	2	3.02357	NA
local/data/WT_th0.901.gd	(223, 174, 162)-(225, 175, 164)	0.28141	0.011449	0.113797	16	0	#c100ff	5	(220, 173, 160)-(223, 174, 162)	0.883708	0.758819	2	NA	NA
local/data/WT_th0.901.gd	(225, 175, 164)-(230, 180, 160)	0.807183	0.090874	0.189303	127	0	#27ff7fffffffffffffd9	3	(223, 174, 162)-(225, 175, 164)	1.66351	2.86835	2	0.992472	NA
local/data/WT_th0.901.gd	(230, 180, 160)-(233, 182, 155)	0.615215	0.01932	0.099979	27	0	#ff00d5	2	(225, 175, 164)-(230, 180, 160)	0.528144	0.762176	2	2.01837	NA
local/data/WT_th0.901.gd	(233, 182, 155)-(235, 183, 155)	0.215934	0.002862	0.064955	4	0	#00ff09	1	(230, 180, 160)-(233, 182, 155)	0.649683	0.350989	0	NA	NA
local/data/WT_th0.901.gd	(233, 181, 148)-(233, 182, 155)	0.663147	0.012164	0.076412	17	0	#ff0085	1	(230, 180, 160)-(233, 182, 155)	0.764277	1.07791	0	NA	NA
local/data/WT_th0.901.gd	(228, 177, 149)-(230, 180, 160)	1.22597	0.030053	0.088334	42	0	#008aff	1	(225, 175, 164)-(230, 180, 160)	0.466626	1.51882	0	NA	NA
local/data/WT_th0.901.gd	(225, 175, 164)-(227, 174, 167)	0.370853	0.013595	0.108024	19	0	#00ff06	2	(223, 174, 162)-(225, 175, 164)	0.949262	1.31784	2	NA	NA
local/data/WT_th0.901.gd	(227, 174, 167)-(228, 170, 164)	0.623835	0.053666	0.165477	75	0	#fffd7fffffffffffff00	1	(225, 175, 164)-(227, 174, 167)	1.53186	1.68216	0	NA	NA
local/data/WT_th0.901.gd	(226, 176, 170)-(227, 174, 167)	0.370853	0.005009	0.065568	7	0	#ff947ffffffffffffe97	1	(225, 175, 164)-(227, 174, 167)	0.606977	1	0	NA	NA
local/data/WT_th0.901.gd	(222, 182, 153)-(223, 174, 162)	1.36554	0.032915	0.087593	46	0	#ff2f7ffffffffffffe32	1	(220, 173, 160)-(223, 174, 162)	0.680214	3.68216	0	NA	NA
local/data/WT_th0.901.gd	(220, 173, 160)-(223, 168, 152)	1.23905	0.100891	0.160993	142	1	#db00ff	1	(218, 169, 163)-(220, 173, 160)	1.02757	1.60888	0	NA	NA
local/data/WT_th0.901.gd	(215, 166, 153)-(218, 169, 163)	1.16495	0.030768	0.09169	43	0	#007fff	1	(217, 168, 165)-(218, 169, 163)	1.13514	4.76733	0	NA	NA
local/data/WT_th0.901.gd	(213, 167, 162)-(217, 168, 165)	0.497344	0.011449	0.0856	16	0	#00ff3d	1	(214, 165, 171)-(217, 168, 165)	0.507057	0.616148	0	NA	NA
local/data/WT_th0.901.gd	(214, 165, 171)-(214, 168, 176)	0.868197	0.030768	0.106211	43	0	#59ff7fffffffffffffa7	1	(206, 159, 182)-(214, 165, 171)	0.428775	0.509563	0	NA	NA
local/data/WT_th0.901.gd	(203, 156, 185)-(205, 158, 183)	0.309839	0.022897	0.153373	32	0	#003aff	21	(198, 154, 177)-(205, 158, 183)	0.628258	0.319184	2	NA	NA
local/data/WT_th0.901.gd	(203, 156, 185)-(204, 157, 186)	0.154919	0.001431	0.054226	2	0	#ff0084	20	(203, 156, 185)-(205, 158, 183)	0.353553	0.5	2	NA	NA
local/data/WT_th0.901.gd	(204, 157, 186)-(207, 154, 187)	0.464758	0.032915	0.150144	46	0	#00ffb1	1	(203, 156, 185)-(204, 157, 186)	2.76887	3	0	NA	NA
local/data/WT_th0.901.gd	(204, 157, 186)-(205, 156, 193)	0.896626	0.132375	0.216782	185	0	#ff0001	19	(203, 156, 185)-(204, 157, 186)	3.99777	5.78769	2	4.07348	NA
local/data/WT_th0.901.gd	(205, 156, 193)-(208, 153, 193)	0.379473	0.01932	0.127302	27	0	#4600ff	2	(204, 157, 186)-(205, 156, 193)	0.587234	0.423224	2	8.835	NA
local/data/WT_th0.901.gd	(208, 153, 193)-(209, 155, 189)	0.525772	0.023613	0.119564	33	0	#ff0081	1	(205, 156, 193)-(208, 153, 193)	0.939219	1.38553	0	NA	NA
local/data/WT_th0.901.gd	(208, 153, 193)-(209, 149, 192)	0.562821	0.023613	0.115562	33	0	#55ff7fffffffffffffab	1	(205, 156, 193)-(208, 153, 193)	0.90778	1.48316	0	NA	NA
local/data/WT_th0.901.gd	(205, 156, 193)-(206, 149, 216)	2.886	0.401419	0.210414	570	9	#00ff28	17	(204, 157, 186)-(205, 156, 193)	0.970628	3.21874	2	1.60698	0.389709
local/data/WT_th0.901.gd	(206, 149, 216)-(211, 148, 220)	0.623835	0.050088	0.159866	70	0	#00ff16	7	(205, 156, 193)-(206, 149, 216)	0.759768	0.216159	2	0.707425	0.43438
local/data/WT_th0.901.gd	(211, 148, 220)-(212, 149, 220)	0.126491	0.001431	0.060011	2	0	#fff37ffffffffffffef6	2	(206, 149, 216)-(211, 148, 220)	0.37538	0.202764	2	NA	NA
local/data/WT_th0.901.gd	(212, 149, 220)-(223, 151, 222)	1.34573	0.034346	0.090133	48	0	#00ffd3	1	(211, 148, 220)-(212, 149, 220)	1.50195	10.639	0	NA	NA
local/data/WT_th0.901.gd	(212, 149, 220)-(216, 150, 222)	0.71774	0.087296	0.196761	134	12	#0000ff	1	(211, 148, 220)-(212, 149, 220)	3.27877	5.67424	0	NA	NA
local/data/WT_th0.901.gd	(211, 148, 220)-(212, 148, 221)	0.126491	0.001431	0.060011	2	0	#00fff0	5	(206, 149, 216)-(211, 148, 220)	0.37538	0.202764	2	NA	NA
local/data/WT_th0.901.gd	(212, 148, 221)-(221, 143, 230)	1.28056	0.094452	0.153225	132	0	#7fff7fffffffffffff81	4	(211, 148, 220)-(212, 148, 221)	2.5533	10.1237	2	1.89657	0.429343
local/data/WT_th0.901.gd	(221, 143, 230)-(224, 145, 227)	0.43633	0.026475	0.138975	37	0	#5a00ff	1	(212, 148, 221)-(221, 143, 230)	0.906999	0.340733	0	NA	NA
local/data/WT_th0.901.gd	(221, 142, 231)-(221, 143, 230)	0.126491	0.001431	0.060011	2	0	#3c00ff	3	(212, 148, 221)-(221, 143, 230)	0.39165	0.098778	2	NA	NA
local/data/WT_th0.901.gd	(221, 142, 231)-(223, 147, 236)	0.807183	0.013595	0.073221	19	0	#ff047ffffffffffffe07	2	(221, 142, 231)-(221, 143, 230)	1.22013	6.38134	2	5.04904	0.808337
local/data/WT_th0.901.gd	(223, 147, 236)-(223, 150, 238)	0.342425	0.003578	0.057669	5	0	#00ffe4	1	(221, 142, 231)-(223, 147, 236)	0.787611	0.424222	0	NA	NA
local/data/WT_th0.901.gd	(223, 147, 236)-(223, 150, 234)	0.342425	0.005009	0.068235	7	0	#ff1e7ffffffffffffe21	1	(221, 142, 231)-(223, 147, 236)	0.931913	0.424222	0	NA	NA
local/data/WT_th0.901.gd	(221, 142, 231)-(223, 142, 233)	0.252982	0.002862	0.060011	4	0	#1cff7fffffffffffffe4	1	(221, 142, 231)-(221, 143, 230)	1	2	0	NA	NA
local/data/WT_th0.901.gd	(209, 146, 224)-(212, 148, 221)	0.497344	0.012164	0.088235	17	0	#ff00f2	1	(211, 148, 220)-(212, 148, 221)	1.47032	3.93185	0	NA	NA
local/data/WT_th0.901.gd	(205, 147, 219)-(206, 149, 216)	0.370853	0.014311	0.11083	20	0	#ff00f2	10	(205, 156, 193)-(206, 149, 216)	0.526721	0.128501	2	NA	NA
local/data/WT_th0.901.gd	(203, 144, 225)-(205, 147, 219)	0.713278	0.032199	0.119872	45	0	#00ff35	9	(205, 147, 219)-(206, 149, 216)	1.08159	1.92334	2	NA	NA
local/data/WT_th0.901.gd	(203, 144, 225)-(209, 133, 227)	1.33711	0.045795	0.104412	64	0	#02ff7ffffffffffffffe	1	(203, 144, 225)-(205, 147, 219)	0.871022	1.8746	0	NA	NA
local/data/WT_th0.901.gd	(200, 141, 228)-(203, 144, 225)	0.525772	0.038639	0.152947	54	0	#d5ff7fffffffffffff2b	8	(203, 144, 225)-(205, 147, 219)	1.27591	0.737121	2	0.84856	0.839498
local/data/WT_th0.901.gd	(199, 140, 229)-(200, 141, 228)	0.154919	0.001431	0.054226	2	0	#a4ff7fffffffffffff5c	5	(200, 141, 228)-(203, 144, 225)	0.354539	0.294651	2	NA	NA
local/data/WT_th0.901.gd	(199, 140, 229)-(201, 134, 234)	0.778755	0.044364	0.13466	63	1	#9600ff	2	(199, 140, 229)-(200, 141, 228)	2.48332	5.02684	2	2.61215	NA
local/data/WT_th0.901.gd	(201, 134, 234)-(207, 123, 240)	1.40259	0.07227	0.128067	103	2	#ff00aa	1	(199, 140, 229)-(201, 134, 234)	0.951042	1.80107	0	NA	NA
local/data/WT_th0.901.gd	(200, 131, 230)-(201, 134, 234)	0.562821	0.00644	0.06035	9	0	#ff007f	1	(199, 140, 229)-(201, 134, 234)	0.448168	0.722719	0	NA	NA
local/data/WT_th0.901.gd	(197, 138, 227)-(199, 140, 229)	0.309839	0.00644	0.081338	9	0	#00ffdc	3	(199, 140, 229)-(200, 141, 228)	1.5	2	2	NA	NA
local/data/WT_th0.901.gd	(196, 136, 226)-(197, 138, 227)	0.244362	0.004293	0.074783	6	0	#ff00ca	2	(197, 138, 227)-(199, 140, 229)	0.919402	0.788675	2	NA	NA
local/data/WT_th0.901.gd	(192, 134, 214)-(196, 136, 226)	1.27836	0.026475	0.081193	37	0	#0b00ff	1	(196, 136, 226)-(197, 138, 227)	1.08571	5.23143	0	NA	NA
local/data/WT_th0.901.gd	(187, 125, 224)-(196, 136, 226)	1.37416	0.044364	0.101372	62	0	#e800ff	1	(196, 136, 226)-(197, 138, 227)	1.35556	5.62347	0	NA	NA
local/data/WT_th0.901.gd	(189, 140, 221)-(197, 138, 227)	1.06017	0.02576	0.087944	36	0	#1bff7fffffffffffffe5	1	(197, 138, 227)-(199, 140, 229)	1.08121	3.42167	0	NA	NA
local/data/WT_th0.901.gd	(198, 143, 226)-(200, 141, 228)	0.309839	0.00644	0.081338	9	0	#a7ff7fffffffffffff59	3	(200, 141, 228)-(203, 144, 225)	0.531809	0.589302	2	NA	NA
local/data/WT_th0.901.gd	(197, 145, 224)-(198, 143, 226)	0.28141	0.007155	0.089965	10	0	#ff00a8	2	(198, 143, 226)-(200, 141, 228)	1.10605	0.908248	2	2.2223	NA
local/data/WT_th0.901.gd	(196, 148, 222)-(197, 145, 224)	0.370853	0.005724	0.070095	8	0	#00c0ff	1	(197, 145, 224)-(198, 143, 226)	0.779137	1.31784	0	NA	NA
local/data/WT_th0.901.gd	(195, 145, 218)-(197, 145, 224)	0.66761	0.007871	0.06126	11	0	#0cff7ffffffffffffff4	1	(197, 145, 224)-(198, 143, 226)	0.680934	2.37237	0	NA	NA
local/data/WT_th0.901.gd	(196, 144, 229)-(198, 143, 226)	0.370853	0.004293	0.060704	6	0	#8fff7fffffffffffff71	1	(198, 143, 226)-(200, 141, 228)	0.746313	1.19692	0	NA	NA
local/data/WT_th0.901.gd	(196, 142, 211)-(205, 147, 219)	1.30453	0.063683	0.124655	89	0	#0600ff	1	(205, 147, 219)-(206, 149, 216)	1.12475	3.51764	0	NA	NA
local/data/WT_th0.901.gd	(199, 153, 187)-(203, 156, 185)	0.652264	0.083003	0.201261	116	0	#7300ff	1	(203, 156, 185)-(205, 158, 183)	1.31223	2.10517	0	NA	NA
local/data/WT_th0.901.gd	(198, 154, 177)-(205, 149, 182)	1.516	0.177454	0.193027	248	0	#00dfff	1	(198, 154, 175)-(198, 154, 177)	0.850933	4.89286	0	NA	NA
local/data/WT_th0.901.gd	(193, 151, 182)-(198, 154, 177)	0.774597	0.103038	0.205772	144	0	#ff327ffffffffffffe35	1	(198, 154, 175)-(198, 154, 177)	0.907115	2.5	0	NA	NA
local/data/WT_th0.901.gd	(196, 153, 170)-(197, 148, 157)	1.80414	0.11234	0.140785	157	0	#ff1a7ffffffffffffe1d	1	(193, 150, 171)-(196, 153, 170)	0.570266	3.37605	0	NA	NA
local/data/WT_th0.901.gd	(193, 143, 182)-(193, 150, 171)	1.35246	0.137384	0.179817	192	0	#00ff78	1	(191, 151, 168)-(193, 150, 171)	0.837836	3.64689	0	NA	NA
local/data/WT_th0.901.gd	(181, 148, 174)-(185, 149, 165)	1.18666	0.17817	0.218615	249	0	#00eaff	24	(184, 150, 164)-(185, 149, 165)	4.03158	7.65983	2	1.05599	0.670483
local/data/WT_th0.901.gd	(181, 147, 177)-(181, 148, 174)	0.43633	0.022897	0.129244	32	0	#ff0059	23	(181, 148, 174)-(185, 149, 165)	0.591194	0.367697	2	NA	NA
local/data/WT_th0.901.gd	(181, 147, 177)-(184, 145, 182)	0.632456	0.013595	0.082719	19	0	#00ff3a	1	(181, 147, 177)-(181, 148, 174)	0.640021	1.44949	0	NA	NA
local/data/WT_th0.901.gd	(177, 145, 181)-(181, 147, 177)	0.562821	0.036493	0.143662	51	0	#00ffe4	22	(181, 147, 177)-(181, 148, 174)	1.11156	1.2899	2	4.46481	NA
local/data/WT_th0.901.gd	(177, 145, 181)-(179, 144, 187)	0.647801	0.04007	0.140319	56	0	#c2ff7fffffffffffff3e	20	(177, 145, 181)-(181, 147, 177)	0.976727	1.15099	2	3.82771	NA
local/data/WT_th0.901.gd	(179, 144, 187)-(183, 141, 191)	0.591249	0.012164	0.080925	17	0	#ff006f	2	(177, 145, 181)-(179, 144, 187)	0.576722	0.912701	2	NA	NA
local/data/WT_th0.901.gd	(183, 141, 191)-(188, 139, 200)	1.04708	0.022182	0.082117	31	0	#1200ff	1	(179, 144, 187)-(183, 141, 191)	1.01473	1.77097	0	NA	NA
local/data/WT_th0.901.gd	(181, 139, 194)-(183, 141, 191)	0.460296	0.010018	0.083232	14	0	#6700ff	1	(179, 144, 187)-(183, 141, 191)	1.02851	0.778514	0	NA	NA
local/data/WT_th0.901.gd	(177, 146, 196)-(179, 144, 187)	0.953178	0.055097	0.135644	77	0	#7f00ff	18	(177, 145, 181)-(179, 144, 187)	0.966686	1.47141	2	1.32395	0.444797
local/data/WT_th0.901.gd	(177, 146, 196)-(179, 146, 198)	0.252982	0.008587	0.103941	12	0	#ffa37ffffffffffffea6	16	(177, 146, 196)-(179, 144, 187)	0.76628	0.265409	2	NA	NA
local/data/WT_th0.901.gd	(179, 146, 198)-(181, 148, 200)	0.309839	0.008587	0.093922	12	0	#d7ff7fffffffffffff29	5	(177, 146, 196)-(179, 146, 198)	0.903602	1.22474	2	NA	NA
local/data/WT_th0.901.gd	(181, 148, 200)-(183, 150, 199)	0.28141	0.010018	0.106448	14	0	#0800ff	4	(179, 146, 198)-(181, 148, 200)	1.13337	0.908248	2	4.16678	NA
local/data/WT_th0.901.gd	(183, 150, 199)-(187, 151, 203)	0.534393	0.015742	0.096833	22	0	#0022ff	2	(181, 148, 200)-(183, 150, 199)	0.909677	1.89898	2	NA	NA
local/data/WT_th0.901.gd	(187, 151, 203)-(190, 155, 205)	0.525772	0.007871	0.06903	11	0	#78ff7fffffffffffff88	1	(183, 150, 199)-(187, 151, 203)	0.71288	0.983869	0	NA	NA
local/data/WT_th0.901.gd	(187, 151, 203)-(189, 147, 209)	0.741706	0.026475	0.106593	37	0	#95ff7fffffffffffff6b	1	(183, 150, 199)-(187, 151, 203)	1.10079	1.38794	0	NA	NA
local/data/WT_th0.901.gd	(183, 150, 199)-(185, 152, 197)	0.309839	0.00644	0.081338	9	0	#1e00ff	2	(181, 148, 200)-(183, 150, 199)	0.764116	1.10102	2	NA	NA
local/data/WT_th0.901.gd	(185, 152, 197)-(187, 151, 199)	0.342425	0.002862	0.051581	4	0	#ff8f7ffffffffffffe92	1	(183, 150, 199)-(185, 152, 197)	0.634153	1.10517	0	NA	NA
local/data/WT_th0.901.gd	(185, 152, 197)-(186, 160, 188)	1.37862	0.035062	0.089974	49	0	#004aff	1	(183, 150, 199)-(185, 152, 197)	1.10617	4.44949	0	NA	NA
local/data/WT_th0.901.gd	(180, 149, 203)-(181, 148, 200)	0.342425	0.004293	0.063174	6	0	#00d1ff	1	(179, 146, 198)-(181, 148, 200)	0.672621	1.10517	0	NA	NA
local/data/WT_th0.901.gd	(179, 142, 203)-(179, 146, 198)	0.652264	0.024328	0.108961	34	0	#00fff7	11	(177, 146, 196)-(179, 146, 198)	1.04829	2.5783	2	2.5611	NA
local/data/WT_th0.901.gd	(179, 142, 203)-(185, 139, 209)	0.844231	0.015026	0.07527	21	0	#00dbff	1	(179, 142, 203)-(179, 146, 198)	0.690798	1.29431	0	NA	NA
local/data/WT_th0.901.gd	(178, 140, 205)-(179, 142, 203)	0.28141	0.007155	0.089965	10	0	#ff00b0	10	(179, 142, 203)-(179, 146, 198)	0.825661	0.431437	3	NA	NA
local/data/WT_th0.901.gd	(178, 140, 205)-(179, 143, 208)	0.407902	0.00644	0.07089	9	0	#00ff9f	1	(178, 140, 205)-(179, 142, 203)	0.787977	1.44949	0	NA	NA
local/data/WT_th0.901.gd	(178, 138, 209)-(178, 140, 205)	0.431868	0.01288	0.097432	18	0	#d300ff	5	(178, 140, 205)-(179, 142, 203)	1.08301	1.53465	2	NA	NA
local/data/WT_th0.901.gd	(178, 138, 209)-(183, 139, 215)	0.807183	0.013595	0.073221	19	0	#5eff7fffffffffffffa2	1	(178, 138, 209)-(178, 140, 205)	0.751502	1.86905	0	NA	NA
local/data/WT_th0.901.gd	(177, 133, 214)-(178, 138, 209)	0.660884	0.027191	0.114438	38	0	#0066ff	4	(178, 138, 209)-(178, 140, 205)	1.17454	1.53029	2	2.21648	NA
local/data/WT_th0.901.gd	(177, 133, 214)-(179, 131, 216)	0.309839	0.008587	0.093922	12	0	#d7ff7fffffffffffff29	3	(177, 133, 214)-(178, 138, 209)	0.820717	0.468825	2	2.63491	NA
local/data/WT_th0.901.gd	(179, 131, 216)-(184, 128, 218)	0.623835	0.009302	0.068894	13	0	#26ff7fffffffffffffda	1	(177, 133, 214)-(179, 131, 216)	0.733523	2.01342	0	NA	NA
local/data/WT_th0.901.gd	(179, 131, 216)-(179, 132, 218)	0.28141	0.005009	0.07527	7	0	#0039ff	2	(177, 133, 214)-(179, 131, 216)	0.801412	0.908248	2	5.44199	NA
local/data/WT_th0.901.gd	(179, 132, 218)-(182, 134, 220)	0.407902	0.005009	0.062519	7	0	#00ff87	1	(179, 131, 216)-(179, 132, 218)	0.830601	1.44949	0	NA	NA
local/data/WT_th0.901.gd	(178, 127, 224)-(179, 132, 218)	0.807183	0.012164	0.06926	17	0	#6b00ff	1	(179, 131, 216)-(179, 132, 218)	0.920152	2.86835	0	NA	NA
local/data/WT_th0.901.gd	(172, 129, 218)-(177, 133, 214)	0.70912	0.011449	0.071687	16	0	#005aff	1	(177, 133, 214)-(178, 138, 209)	0.626428	1.07299	0	NA	NA
local/data/WT_th0.901.gd	(177, 138, 204)-(178, 140, 205)	0.252982	0.007155	0.094885	10	0	#00ff5e	4	(178, 140, 205)-(179, 142, 203)	1.05469	0.898979	2	NA	NA
local/data/WT_th0.901.gd	(176, 138, 200)-(177, 138, 204)	0.460296	0.007155	0.070344	10	0	#0700ff	1	(177, 138, 204)-(178, 140, 205)	0.741355	1.81948	0	NA	NA
local/data/WT_th0.901.gd	(176, 136, 203)-(177, 138, 204)	0.244362	0.01932	0.158638	27	0	#b4ff7fffffffffffff4c	3	(177, 138, 204)-(178, 140, 205)	1.6719	0.965926	2	0.713037	NA
local/data/WT_th0.901.gd	(176, 136, 203)-(177, 134, 204)	0.252982	0.002862	0.060011	4	0	#ff0059	1	(176, 136, 203)-(177, 138, 204)	0.378286	1.03528	0	NA	NA
local/data/WT_th0.901.gd	(175, 136, 204)-(176, 136, 203)	0.126491	0.001431	0.060011	2	0	#9fff7fffffffffffff61	2	(176, 136, 203)-(177, 138, 204)	0.378286	0.517638	2	NA	NA
local/data/WT_th0.901.gd	(173, 138, 202)-(175, 136, 204)	0.309839	0.004293	0.066413	6	0	#ff0092	1	(175, 136, 204)-(176, 136, 203)	1.10668	2.44949	0	NA	NA
local/data/WT_th0.901.gd	(168, 132, 208)-(175, 136, 204)	0.896626	0.015026	0.073038	21	0	#ff0087	1	(175, 136, 204)-(176, 136, 203)	1.21708	7.08845	0	NA	NA
local/data/WT_th0.901.gd	(176, 147, 195)-(177, 146, 196)	0.154919	0.001431	0.054226	2	0	#00ffbc	2	(177, 146, 196)-(179, 144, 187)	0.399764	0.162529	2	NA	NA
local/data/WT_th0.901.gd	(175, 153, 191)-(176, 147, 195)	1.08859	0.027191	0.089166	38	0	#9200ff	1	(176, 147, 195)-(177, 146, 196)	1.64436	7.02684	0	NA	NA
local/data/WT_th0.901.gd	(171, 149, 190)-(176, 147, 195)	0.815803	0.017889	0.083545	25	0	#ff00e8	1	(176, 147, 195)-(177, 146, 196)	1.54069	5.26599	0	NA	NA
local/data/WT_th0.901.gd	(175, 147, 179)-(177, 145, 181)	0.309839	0.007155	0.085738	10	0	#00ffcb	2	(177, 145, 181)-(181, 147, 177)	0.596805	0.55051	2	2.63771	NA
local/data/WT_th0.901.gd	(175, 147, 179)-(175, 149, 180)	0.215934	0.002862	0.064955	4	0	#ff8f7ffffffffffffe92	1	(175, 147, 179)-(177, 145, 181)	0.757596	0.696923	0	NA	NA
local/data/WT_th0.901.gd	(173, 151, 170)-(175, 147, 179)	1.01866	0.014311	0.066872	20	0	#4400ff	1	(175, 147, 179)-(177, 145, 181)	0.779955	3.28769	0	NA	NA
local/data/WT_th0.901.gd	(178, 146, 172)-(181, 148, 174)	0.407902	0.012164	0.097429	17	0	#40ff7fffffffffffffc0	1	(181, 148, 174)-(185, 149, 165)	0.445666	0.34374	0	NA	NA
local/data/WT_th0.901.gd	(181, 156, 163)-(184, 150, 164)	0.741706	0.091589	0.198258	128	0	#00ff0a	11	(184, 148, 159)-(184, 150, 164)	0.716962	1.26401	2	5.55804	NA
local/data/WT_th0.901.gd	(180, 163, 156)-(181, 156, 163)	1.09275	0.098029	0.168983	137	0	#00fffd	10	(181, 156, 163)-(184, 150, 164)	0.852336	1.47329	2	1.34324	0.413659
local/data/WT_th0.901.gd	(180, 163, 156)-(180, 164, 157)	0.126491	0.001431	0.060011	2	0	#ff0080	6	(180, 163, 156)-(181, 156, 163)	0.355128	0.115755	2	NA	NA
local/data/WT_th0.901.gd	(180, 164, 157)-(182, 165, 163)	0.905246	0.039355	0.117636	55	0	#0025ff	1	(180, 163, 156)-(180, 164, 157)	1.96026	7.1566	0	NA	NA
local/data/WT_th0.901.gd	(177, 166, 159)-(180, 164, 157)	0.407902	0.024328	0.137786	34	0	#00ff76	5	(180, 163, 156)-(180, 164, 157)	2.29603	3.22474	2	3.97785	NA
local/data/WT_th0.901.gd	(177, 166, 159)-(182, 170, 166)	0.925054	0.035777	0.110954	50	0	#ff00a5	2	(177, 166, 159)-(180, 164, 157)	0.805267	2.26784	2	NA	2.33208
local/data/WT_th0.901.gd	(182, 170, 166)-(184, 175, 163)	0.750326	0.023613	0.100086	33	0	#5cff7fffffffffffffa4	1	(177, 166, 159)-(182, 170, 166)	0.902049	0.811117	0	NA	NA
local/data/WT_th0.901.gd	(180, 166, 168)-(182, 170, 166)	0.615215	0.030768	0.126172	43	0	#0066ff	1	(177, 166, 159)-(182, 170, 166)	1.13715	0.665059	0	NA	NA
local/data/WT_th0.901.gd	(175, 167, 160)-(177, 166, 159)	0.252982	0.011449	0.120021	16	0	#ffbc7ffffffffffffebf	3	(177, 166, 159)-(180, 164, 157)	0.87107	0.620204	2	7.80538	NA
local/data/WT_th0.901.gd	(173, 174, 154)-(175, 167, 160)	0.913866	0.037924	0.114932	53	0	#00ff4f	1	(175, 167, 160)-(177, 166, 159)	0.957595	3.61237	0	NA	NA
local/data/WT_th0.901.gd	(170, 161, 168)-(175, 167, 160)	1.08859	0.035777	0.102281	50	0	#e0ff7fffffffffffff20	2	(175, 167, 160)-(177, 166, 159)	0.852191	4.30304	2	2.58114	1.14573
local/data/WT_th0.901.gd	(170, 161, 168)-(171, 160, 172)	0.497344	0.012164	0.088235	17	0	#ff005d	1	(170, 161, 168)-(175, 167, 160)	0.862668	0.456869	0	NA	NA
local/data/WT_th0.901.gd	(167, 157, 173)-(170, 161, 168)	0.689312	0.009302	0.06554	13	0	#ffbc7ffffffffffffebf	1	(170, 161, 168)-(175, 167, 160)	0.640784	0.633213	0	NA	NA
local/data/WT_th0.901.gd	(180, 162, 153)-(180, 163, 156)	0.305377	0.017889	0.136551	25	0	#ffed7ffffffffffffef0	4	(180, 163, 156)-(181, 156, 163)	0.808077	0.279457	2	4.89916	NA
local/data/WT_th0.901.gd	(180, 162, 153)-(182, 169, 144)	1.18666	0.052235	0.11837	73	0	#0085ff	2	(180, 162, 153)-(180, 163, 156)	0.866856	3.88588	2	1.25918	0.624836
local/data/WT_th0.901.gd	(182, 169, 144)-(183, 171, 145)	0.244362	0.002862	0.06106	4	0	#7800ff	1	(180, 162, 153)-(182, 169, 144)	0.515839	0.205925	0	NA	NA
local/data/WT_th0.901.gd	(179, 170, 140)-(182, 169, 144)	0.562821	0.010018	0.07527	14	0	#ffca7ffffffffffffecd	1	(180, 162, 153)-(182, 169, 144)	0.635887	0.474291	0	NA	NA
local/data/WT_th0.901.gd	(178, 164, 146)-(180, 162, 153)	0.905246	0.04007	0.118701	56	0	#002dff	2	(180, 162, 153)-(180, 163, 156)	0.869278	2.96436	2	2.50582	1.82287
local/data/WT_th0.901.gd	(178, 164, 146)-(178, 165, 144)	0.215934	0.002147	0.056253	3	0	#00ff98	1	(178, 164, 146)-(180, 162, 153)	0.473903	0.238536	0	NA	NA
local/data/WT_th0.901.gd	(175, 166, 139)-(178, 164, 146)	0.868197	0.03363	0.111041	47	0	#00a0ff	1	(178, 164, 146)-(180, 162, 153)	0.935468	0.959074	0	NA	NA
local/data/WT_th0.901.gd	(177, 156, 169)-(181, 156, 163)	0.750326	0.076563	0.180223	110	3	#0900ff	1	(181, 156, 163)-(184, 150, 164)	0.909029	1.01162	0	NA	NA
local/data/WT_th0.901.gd	(168, 143, 144)-(174, 145, 142)	0.807183	0.102322	0.200874	143	0	#00ff74	6	(174, 145, 142)-(175, 145, 141)	3.34732	6.38134	2	0.968348	NA
local/data/WT_th0.901.gd	(166, 147, 149)-(168, 143, 144)	1.08413	0.03363	0.099369	47	0	#00fffd	2	(168, 143, 144)-(174, 145, 142)	0.494682	1.3431	2	1.48331	NA
local/data/WT_th0.901.gd	(166, 147, 149)-(166, 149, 151)	0.252982	0.002862	0.060011	4	0	#ff00de	1	(166, 147, 149)-(168, 143, 144)	0.603917	0.23335	0	NA	NA
local/data/WT_th0.901.gd	(166, 146, 160)-(166, 147, 149)	1.09502	0.014311	0.064498	20	0	#00ff54	1	(166, 147, 149)-(168, 143, 144)	0.649078	1.01004	0	NA	NA
local/data/WT_th0.901.gd	(166, 139, 150)-(168, 143, 144)	0.750326	0.022182	0.097006	31	0	#0033ff	4	(168, 143, 144)-(174, 145, 142)	0.482918	0.929562	2	1.30967	0.413363
local/data/WT_th0.901.gd	(166, 139, 150)-(167, 138, 151)	0.154919	0.001431	0.054226	2	0	#9700ff	1	(166, 139, 150)-(168, 143, 144)	0.558993	0.206469	0	NA	NA
local/data/WT_th0.901.gd	(165, 139, 151)-(166, 139, 150)	0.126491	0.001431	0.060011	2	0	#e700ff	3	(166, 139, 150)-(168, 143, 144)	0.618628	0.168581	2	NA	NA
local/data/WT_th0.901.gd	(164, 139, 152)-(165, 139, 151)	0.126491	0.001431	0.060011	2	0	#e500ff	1	(165, 139, 151)-(166, 139, 150)	1	1	0	NA	NA
local/data/WT_th0.901.gd	(161, 143, 154)-(165, 139, 151)	1.58148	0.028622	0.0759	40	0	#b700ff	2	(165, 139, 151)-(166, 139, 150)	1.26478	12.5027	2	NA	NA
local/data/WT_th0.901.gd	(161, 143, 154)-(163, 146, 170)	1.69042	0.026475	0.070607	37	0	#b300ff	1	(161, 143, 154)-(165, 139, 151)	0.93026	1.06889	0	NA	NA
local/data/WT_th0.901.gd	(161, 139, 166)-(161, 143, 154)	1.348	0.027906	0.081177	39	0	#ff457ffffffffffffe48	1	(161, 143, 154)-(165, 139, 151)	1.06952	0.852367	0	NA	NA
local/data/WT_th0.901.gd	(170, 143, 131)-(174, 146, 123)	0.94902	0.226111	0.27539	316	0	#ff047ffffffffffffe07	13	(169, 143, 130)-(170, 143, 131)	4.58903	7.50266	2	1.71413	1.90642
local/data/WT_th0.901.gd	(174, 146, 123)-(177, 147, 124)	0.407902	0.050803	0.19911	71	0	#ff004b	12	(170, 143, 131)-(174, 146, 123)	0.723012	0.429813	2	1.21077	NA
local/data/WT_th0.901.gd	(177, 147, 124)-(179, 144, 119)	0.615215	0.043648	0.150277	61	0	#ff967ffffffffffffe99	2	(174, 146, 123)-(177, 147, 124)	0.754744	1.50824	2	NA	NA
local/data/WT_th0.901.gd	(179, 144, 119)-(186, 143, 128)	1.21062	0.030768	0.089944	43	0	#3900ff	1	(177, 147, 124)-(179, 144, 119)	0.59852	1.9678	0	NA	NA
local/data/WT_th0.901.gd	(176, 145, 115)-(179, 144, 119)	0.497344	0.098745	0.251393	159	21	#05ff7ffffffffffffffb	1	(177, 147, 124)-(179, 144, 119)	1.67286	0.808407	0	NA	NA
local/data/WT_th0.901.gd	(177, 147, 124)-(178, 147, 124)	0.089443	0.001431	0.071365	2	0	#60ff7fffffffffffffa0	10	(174, 146, 123)-(177, 147, 124)	0.358419	0.219275	2	NA	NA
local/data/WT_th0.901.gd	(178, 147, 124)-(189, 144, 148)	3.35046	0.274052	0.161358	383	0	#08ff7ffffffffffffff8	1	(177, 147, 124)-(178, 147, 124)	2.26102	37.4592	0	NA	NA
local/data/WT_th0.901.gd	(178, 147, 124)-(181, 152, 114)	1.30453	0.081572	0.141081	114	0	#ff417ffffffffffffe44	9	(177, 147, 124)-(178, 147, 124)	1.97689	14.5851	2	0.944908	0.495207
local/data/WT_th0.901.gd	(181, 152, 114)-(182, 153, 113)	0.154919	0.001431	0.054226	2	0	#00f2ff	8	(178, 147, 124)-(181, 152, 114)	0.384358	0.118755	2	NA	NA
local/data/WT_th0.901.gd	(182, 153, 113)-(183, 156, 106)	0.774293	0.042933	0.132851	60	0	#e500ff	7	(181, 152, 114)-(182, 153, 113)	2.44997	4.99804	3	3.97698	NA
local/data/WT_th0.901.gd	(183, 156, 106)-(187, 156, 105)	0.460296	0.01932	0.115586	27	0	#ffb57ffffffffffffeb8	3	(182, 153, 113)-(183, 156, 106)	0.870042	0.594473	2	3.86008	NA
local/data/WT_th0.901.gd	(187, 156, 105)-(189, 157, 107)	0.28141	0.010018	0.106448	14	0	#ff00c8	2	(183, 156, 106)-(187, 156, 105)	0.920938	0.611369	2	NA	NA
local/data/WT_th0.901.gd	(189, 157, 107)-(193, 159, 105)	0.497344	0.020751	0.115243	29	0	#70ff7fffffffffffff90	1	(187, 156, 105)-(189, 157, 107)	1.08262	1.76733	0	NA	NA
local/data/WT_th0.901.gd	(189, 157, 107)-(190, 159, 111)	0.468916	0.005724	0.062336	8	0	#00ff97	1	(187, 156, 105)-(189, 157, 107)	0.585603	1.66631	0	NA	NA
local/data/WT_th0.901.gd	(187, 156, 105)-(189, 151, 110)	0.802721	0.017173	0.082521	24	0	#7500ff	1	(183, 156, 106)-(187, 156, 105)	0.713937	1.74392	0	NA	NA
local/data/WT_th0.901.gd	(183, 156, 106)-(183, 163, 103)	0.868197	0.015026	0.074224	21	0	#00a4ff	1	(182, 153, 113)-(183, 156, 106)	0.558698	1.12128	0	NA	NA
local/data/WT_th0.901.gd	(181, 154, 103)-(183, 156, 106)	0.407902	0.01288	0.100254	18	0	#00ffea	3	(182, 153, 113)-(183, 156, 106)	0.754632	0.526805	3	NA	NA
local/data/WT_th0.901.gd	(181, 154, 103)-(182, 156, 100)	0.370853	0.005724	0.070095	8	0	#ff0003	1	(181, 154, 103)-(183, 156, 106)	0.699174	0.909173	0	NA	NA
local/data/WT_th0.901.gd	(181, 150, 94)-(181, 154, 103)	1.28472	0.058674	0.120572	82	0	#0010ff	1	(181, 154, 103)-(183, 156, 106)	1.20266	3.14958	0	NA	NA
local/data/WT_th0.901.gd	(175, 152, 105)-(181, 154, 103)	0.815803	0.025044	0.098852	35	0	#005aff	1	(181, 154, 103)-(183, 156, 106)	0.986013	2	0	NA	NA
local/data/WT_th0.901.gd	(182, 153, 113)-(182, 157, 119)	0.750326	0.052235	0.14886	73	0	#1b00ff	1	(181, 152, 114)-(182, 153, 113)	2.7452	4.84334	0	NA	NA
local/data/WT_th0.901.gd	(176, 151, 112)-(181, 152, 114)	0.549739	0.011449	0.081419	16	0	#f9ff7fffffffffffff07	1	(178, 147, 124)-(181, 152, 114)	0.577107	0.421408	0	NA	NA
local/data/WT_th0.901.gd	(170, 149, 117)-(174, 146, 123)	0.844231	0.074416	0.167505	104	0	#ffa67ffffffffffffea9	1	(170, 143, 131)-(174, 146, 123)	0.608247	0.889582	0	NA	NA
local/data/WT_th0.901.gd	(166, 145, 132)-(169, 143, 130)	0.399281	0.052235	0.204063	73	0	#cd00ff	23	(169, 142, 129)-(169, 143, 130)	3.40045	3.1566	2	NA	NA
local/data/WT_th0.901.gd	(163, 153, 131)-(166, 145, 132)	1.00331	0.135237	0.207136	189	0	#ff005a	16	(166, 145, 132)-(169, 143, 130)	1.01506	2.51279	2	0.818992	0.502174
local/data/WT_th0.901.gd	(163, 153, 131)-(166, 155, 134)	0.497344	0.017889	0.107	25	0	#ff507ffffffffffffe53	2	(163, 153, 131)-(166, 145, 132)	0.516568	0.495704	2	1.65719	NA
local/data/WT_th0.901.gd	(166, 155, 134)-(168, 152, 141)	0.802721	0.014311	0.075331	20	0	#f3ff7fffffffffffff0d	1	(163, 153, 131)-(166, 155, 134)	0.70403	1.61401	0	NA	NA
local/data/WT_th0.901.gd	(166, 155, 134)-(167, 157, 138)	0.534393	0.007155	0.065285	10	0	#78ff7fffffffffffff88	1	(163, 153, 131)-(166, 155, 134)	0.610138	1.07449	0	NA	NA
local/data/WT_th0.901.gd	(163, 153, 131)-(163, 154, 131)	0.089443	0.001431	0.071365	2	0	#00edff	14	(163, 153, 131)-(166, 145, 132)	0.344531	0.089148	2	NA	NA
local/data/WT_th0.901.gd	(163, 154, 131)-(166, 158, 127)	0.591249	0.017173	0.096153	24	0	#e600ff	2	(163, 153, 131)-(163, 154, 131)	1.34734	6.61037	2	1.63109	1.71892
local/data/WT_th0.901.gd	(166, 158, 127)-(166, 162, 129)	0.497344	0.005724	0.060528	8	0	#ff007ffffffffffffe03	1	(163, 154, 131)-(166, 158, 127)	0.6295	0.841176	0	NA	NA
local/data/WT_th0.901.gd	(166, 158, 124)-(166, 158, 127)	0.268328	0.003578	0.065147	5	0	#ff004b	1	(163, 154, 131)-(166, 158, 127)	0.677535	0.453833	0	NA	NA
local/data/WT_th0.901.gd	(159, 158, 132)-(163, 154, 131)	0.534393	0.057243	0.184653	80	0	#ff617ffffffffffffe64	12	(163, 153, 131)-(163, 154, 131)	2.58745	5.97469	2	1.08223	0.889673
local/data/WT_th0.901.gd	(159, 158, 132)-(159, 159, 133)	0.126491	0.001431	0.060011	2	0	#00ffef	9	(159, 158, 132)-(163, 154, 131)	0.32499	0.236701	2	NA	NA
local/data/WT_th0.901.gd	(159, 159, 133)-(162, 157, 148)	1.52688	0.063683	0.115222	89	0	#0069ff	2	(159, 158, 132)-(159, 159, 133)	1.92003	12.0711	2	3.28227	1.54158
local/data/WT_th0.901.gd	(162, 157, 148)-(166, 154, 152)	0.591249	0.01288	0.083271	18	0	#ff004b	1	(159, 159, 133)-(162, 157, 148)	0.722701	0.387226	0	NA	NA
local/data/WT_th0.901.gd	(162, 157, 148)-(163, 161, 159)	1.28698	0.041501	0.101314	58	0	#00ff18	1	(159, 159, 133)-(162, 157, 148)	0.879297	0.842883	0	NA	NA
local/data/WT_th0.901.gd	(159, 159, 133)-(160, 162, 135)	0.370853	0.010018	0.092727	14	0	#04ff7ffffffffffffffc	7	(159, 158, 132)-(159, 159, 133)	1.54518	2.93185	2	8.09232	NA
local/data/WT_th0.901.gd	(160, 162, 135)-(160, 166, 132)	0.468916	0.010733	0.085357	15	0	#5aff7fffffffffffffa6	4	(159, 159, 133)-(160, 162, 135)	0.920524	1.26442	2	NA	NA
local/data/WT_th0.901.gd	(160, 166, 132)-(163, 169, 132)	0.43633	0.013595	0.099589	19	0	#9900ff	3	(160, 162, 135)-(160, 166, 132)	1.16673	0.930507	2	1.48814	0.733673
local/data/WT_th0.901.gd	(163, 169, 132)-(164, 169, 133)	0.126491	0.001431	0.060011	2	0	#ff00c8	2	(160, 166, 132)-(163, 169, 132)	0.602581	0.289898	2	NA	NA
local/data/WT_th0.901.gd	(164, 169, 133)-(165, 170, 134)	0.154919	0.001431	0.054226	2	0	#ac00ff	1	(163, 169, 132)-(164, 169, 133)	0.903602	1.22474	0	NA	NA
local/data/WT_th0.901.gd	(163, 170, 135)-(164, 169, 133)	0.252982	0.003578	0.067094	5	0	#ffb17ffffffffffffeb4	1	(163, 169, 132)-(164, 169, 133)	1.11803	2	0	NA	NA
local/data/WT_th0.901.gd	(162, 171, 132)-(163, 169, 132)	0.215934	0.002862	0.064955	4	0	#00ffe8	1	(160, 166, 132)-(163, 169, 132)	0.652229	0.494887	0	NA	NA
local/data/WT_th0.901.gd	(160, 166, 132)-(160, 172, 129)	0.704658	0.01288	0.076276	18	0	#ff0037	1	(160, 162, 135)-(160, 166, 132)	0.893612	1.50274	0	NA	NA
local/data/WT_th0.901.gd	(160, 162, 135)-(160, 165, 138)	0.379473	0.008587	0.084868	12	0	#1200ff	3	(159, 159, 133)-(160, 162, 135)	0.915244	1.02324	2	NA	NA
local/data/WT_th0.901.gd	(159, 166, 145)-(160, 165, 138)	1.02312	0.067976	0.145426	95	0	#54ff7fffffffffffffac	1	(160, 162, 135)-(160, 165, 138)	1.71356	2.69615	0	NA	NA
local/data/WT_th0.901.gd	(157, 170, 134)-(160, 165, 138)	0.689312	0.014311	0.081292	20	0	#43ff7fffffffffffffbd	2	(160, 162, 135)-(160, 165, 138)	0.957871	1.8165	2	3.27369	1.11818
local/data/WT_th0.901.gd	(157, 170, 134)-(157, 173, 135)	0.370853	0.005724	0.070095	8	0	#94ff7fffffffffffff6c	1	(157, 170, 134)-(160, 165, 138)	0.862257	0.538005	0	NA	NA
local/data/WT_th0.901.gd	(156, 173, 132)-(157, 170, 134)	0.370853	0.004293	0.060704	6	0	#00a2ff	1	(157, 170, 134)-(160, 165, 138)	0.746737	0.538005	0	NA	NA
local/data/WT_th0.901.gd	(156, 158, 131)-(159, 158, 132)	0.370853	0.020751	0.133457	29	0	#00ffa5	3	(159, 158, 132)-(163, 154, 131)	0.722742	0.693971	2	1.36828	NA
local/data/WT_th0.901.gd	(156, 153, 137)-(156, 158, 131)	0.787375	0.010018	0.063638	14	0	#6c00ff	1	(156, 158, 131)-(159, 158, 132)	0.476843	2.12315	0	NA	NA
local/data/WT_th0.901.gd	(153, 157, 129)-(156, 158, 131)	0.370853	0.010733	0.095981	15	0	#ff004a	2	(156, 158, 131)-(159, 158, 132)	0.719195	1	2	2.77963	NA
local/data/WT_th0.901.gd	(151, 155, 133)-(153, 157, 129)	0.488724	0.007871	0.071599	11	0	#ff003d	1	(153, 157, 129)-(156, 158, 131)	0.745967	1.31784	0	NA	NA
local/data/WT_th0.901.gd	(146, 151, 118)-(153, 157, 129)	1.43102	0.027191	0.07777	38	0	#ff927ffffffffffffe95	1	(153, 157, 129)-(156, 158, 131)	0.81026	3.85872	0	NA	NA
local/data/WT_th0.901.gd	(162, 142, 136)-(166, 145, 132)	0.591249	0.079425	0.206785	111	0	#d100ff	7	(166, 145, 132)-(169, 143, 130)	1.01334	1.48078	2	0.969749	0.594919
local/data/WT_th0.901.gd	(161, 142, 138)-(162, 142, 136)	0.215934	0.015026	0.14883	21	0	#00ff97	5	(162, 142, 136)-(166, 145, 132)	0.719736	0.365216	2	2.1992	NA
local/data/WT_th0.901.gd	(161, 142, 138)-(164, 141, 141)	0.468916	0.01288	0.093504	18	0	#00f9ff	1	(161, 142, 138)-(162, 142, 136)	0.62826	2.17157	0	NA	NA
local/data/WT_th0.901.gd	(156, 142, 135)-(161, 142, 138)	0.632456	0.029337	0.121512	41	0	#ad00ff	4	(161, 142, 138)-(162, 142, 136)	0.816446	2.92893	2	NA	NA
local/data/WT_th0.901.gd	(155, 146, 134)-(156, 142, 135)	0.431868	0.005009	0.06076	7	0	#ff0079	1	(156, 142, 135)-(161, 142, 138)	0.500031	0.682843	0	NA	NA
local/data/WT_th0.901.gd	(151, 141, 127)-(156, 142, 135)	1.11702	0.067261	0.138444	94	0	#00ff54	3	(156, 142, 135)-(161, 142, 138)	1.13935	1.76617	2	1.59583	0.596298
local/data/WT_th0.901.gd	(151, 141, 127)-(154, 141, 127)	0.468916	0.010018	0.082463	14	0	#00ff20	1	(151, 141, 127)-(156, 142, 135)	0.595639	0.419791	0	NA	NA
local/data/WT_th0.901.gd	(149, 140, 126)-(151, 141, 127)	0.244362	0.007155	0.096544	10	0	#ff0085	2	(151, 141, 127)-(156, 142, 135)	0.697349	0.218762	2	4.02506	NA
local/data/WT_th0.901.gd	(148, 141, 122)-(149, 140, 126)	0.423247	0.011449	0.092791	16	0	#3dff7fffffffffffffc3	1	(149, 140, 126)-(151, 141, 127)	0.961125	1.73205	0	NA	NA
local/data/WT_th0.901.gd	(148, 139, 126)-(149, 140, 126)	0.126491	0.001431	0.060011	2	0	#00b2ff	1	(149, 140, 126)-(151, 141, 127)	0.621587	0.517638	0	NA	NA
local/data/WT_th0.901.gd	(161, 141, 135)-(162, 142, 136)	0.154919	0.001431	0.054226	2	0	#3dff7fffffffffffffc3	2	(162, 142, 136)-(166, 145, 132)	0.262232	0.26202	2	NA	NA
local/data/WT_th0.901.gd	(161, 141, 135)-(162, 139, 137)	0.28141	0.00644	0.085348	9	0	#7d00ff	1	(161, 141, 135)-(162, 142, 136)	1.57394	1.8165	0	NA	NA
local/data/WT_th0.901.gd	(158, 136, 128)-(161, 141, 135)	0.962102	0.023613	0.088387	33	0	#0066ff	1	(161, 141, 135)-(162, 142, 136)	1.62999	6.21034	0	NA	NA
local/data/WT_th0.901.gd	(168, 138, 136)-(169, 142, 129)	0.868197	0.098745	0.190271	138	0	#00ff55	1	(168, 142, 126)-(169, 142, 129)	1.29777	2.34108	0	NA	NA
local/data/WT_th0.901.gd	(167, 135, 136)-(168, 142, 126)	1.47925	0.087296	0.137057	122	0	#00ff98	1	(168, 141, 123)-(168, 142, 126)	0.666536	3.39022	0	NA	NA
local/data/WT_th0.901.gd	(166, 141, 122)-(167, 141, 121)	0.126491	0.001431	0.060011	2	0	#ff0090	2	(164, 137, 112)-(167, 141, 121)	0.151859	0.121806	2	NA	NA
local/data/WT_th0.901.gd	(162, 140, 130)-(166, 141, 122)	1.03174	0.106616	0.181364	149	0	#00ffd9	1	(166, 141, 122)-(167, 141, 121)	3.0222	8.1566	0	NA	NA
local/data/WT_th0.901.gd	(161, 144, 125)-(166, 141, 122)	0.71774	0.087296	0.196761	122	0	#00ff29	1	(166, 141, 122)-(167, 141, 121)	3.27877	5.67424	0	NA	NA
local/data/WT_th0.901.gd	(164, 137, 112)-(164, 138, 111)	0.126491	0.001431	0.060011	2	0	#ff00ea	2	(162, 136, 101)-(164, 137, 112)	0.127919	0.082361	2	NA	NA
local/data/WT_th0.901.gd	(164, 138, 111)-(171, 146, 110)	1.30453	0.311976	0.275905	436	0	#00beff	1	(164, 137, 112)-(164, 138, 111)	4.5976	10.3132	0	NA	NA
local/data/WT_th0.901.gd	(159, 140, 116)-(164, 138, 111)	0.864039	0.133091	0.221428	186	0	#002dff	1	(164, 137, 112)-(164, 138, 111)	3.68982	6.83083	0	NA	NA
local/data/WT_th0.901.gd	(162, 136, 101)-(163, 139, 99)	0.497344	0.070839	0.212927	99	0	#ca00ff	195	(159, 131, 98)-(162, 136, 101)	0.638701	0.63864	2	NA	NA
local/data/WT_th0.901.gd	(163, 139, 99)-(171, 138, 106)	1.47925	0.431472	0.304705	603	0	#00efff	1	(162, 136, 101)-(163, 139, 99)	1.43103	2.97431	0	NA	NA
local/data/WT_th0.901.gd	(163, 139, 99)-(163, 141, 97)	0.252982	0.015026	0.137501	21	0	#ff004a	194	(162, 136, 101)-(163, 139, 99)	0.645767	0.508666	2	NA	NA
local/data/WT_th0.901.gd	(163, 141, 97)-(164, 144, 96)	0.407902	0.070839	0.235116	99	0	#00e0ff	192	(163, 139, 99)-(163, 141, 97)	1.70992	1.61237	2	NA	NA
local/data/WT_th0.901.gd	(164, 144, 96)-(165, 145, 97)	0.154919	0.001431	0.054226	2	0	#ff0007	189	(163, 141, 97)-(164, 144, 96)	0.230633	0.379796	2	NA	NA
local/data/WT_th0.901.gd	(165, 145, 97)-(167, 152, 109)	1.65557	0.88441	0.412361	1236	0	#00ff99	1	(164, 144, 96)-(165, 145, 97)	7.60454	10.6867	0	NA	NA
local/data/WT_th0.901.gd	(165, 145, 97)-(165, 148, 93)	0.468916	0.132375	0.299765	185	0	#ff00bd	188	(164, 144, 96)-(165, 145, 97)	5.5281	3.02684	2	NA	NA
local/data/WT_th0.901.gd	(165, 148, 93)-(166, 150, 93)	0.28141	0.092305	0.323123	129	0	#c800ff	187	(165, 145, 97)-(165, 148, 93)	1.07792	0.60013	2	NA	NA
local/data/WT_th0.901.gd	(166, 150, 93)-(170, 168, 89)	2.24236	1.99708	0.532439	2791	0	#ffa77ffffffffffffeaa	186	(165, 148, 93)-(166, 150, 93)	1.64779	7.96829	3	1.04398	NA
local/data/WT_th0.901.gd	(170, 168, 89)-(172, 171, 90)	0.370853	0.058674	0.224413	82	0	#d500ff	175	(166, 150, 93)-(170, 168, 89)	0.421482	0.165385	2	NA	NA
local/data/WT_th0.901.gd	(172, 171, 90)-(172, 172, 91)	0.126491	0.001431	0.060011	2	0	#9bff7fffffffffffff65	174	(170, 168, 89)-(172, 171, 90)	0.267411	0.341081	2	NA	NA
local/data/WT_th0.901.gd	(172, 172, 91)-(176, 183, 90)	1.48341	1.02895	0.469884	1438	0	#00fbff	172	(172, 171, 90)-(172, 172, 91)	7.83003	11.7274	2	1.01492	0.903384
local/data/WT_th0.901.gd	(176, 183, 90)-(177, 194, 85)	1.27164	0.698369	0.418106	976	0	#0cff7ffffffffffffff4	71	(172, 172, 91)-(176, 183, 90)	0.889805	0.857237	2	NA	NA
local/data/WT_th0.901.gd	(177, 194, 85)-(185, 186, 83)	1.37	0.885125	0.453489	1237	0	#3fff7fffffffffffffc1	1	(176, 183, 90)-(177, 194, 85)	1.08463	1.07736	0	NA	NA
local/data/WT_th0.901.gd	(177, 194, 85)-(177, 197, 84)	0.305377	0.090158	0.306556	126	0	#00ff37	70	(176, 183, 90)-(177, 194, 85)	0.733203	0.240144	2	NA	NA
local/data/WT_th0.901.gd	(177, 197, 84)-(180, 203, 95)	1.43964	0.750603	0.407384	1049	0	#43ff7fffffffffffffbd	1	(177, 194, 85)-(177, 197, 84)	1.3289	4.71431	0	NA	NA
local/data/WT_th0.901.gd	(176, 199, 81)-(177, 197, 84)	0.497344	0.156704	0.316691	219	0	#14ff7fffffffffffffec	69	(177, 194, 85)-(177, 197, 84)	1.03306	1.62863	2	NA	NA
local/data/WT_th0.901.gd	(176, 199, 81)-(176, 202, 78)	0.379473	0.035062	0.171494	49	0	#2400ff	68	(176, 199, 81)-(177, 197, 84)	0.541519	0.762999	3	NA	NA
local/data/WT_th0.901.gd	(175, 203, 79)-(176, 202, 78)	0.154919	0.001431	0.054226	2	0	#001fff	61	(176, 199, 81)-(176, 202, 78)	0.316195	0.408248	2	NA	NA
local/data/WT_th0.901.gd	(175, 203, 79)-(178, 208, 80)	0.652264	0.270475	0.36331	378	0	#00ffbb	52	(175, 203, 79)-(176, 202, 78)	6.69996	4.21034	2	NA	NA
local/data/WT_th0.901.gd	(178, 208, 80)-(187, 212, 79)	1.17804	0.394979	0.326688	552	0	#33ff7fffffffffffffcd	2	(175, 203, 79)-(178, 208, 80)	0.899199	1.80607	2	0.60425	NA
local/data/WT_th0.901.gd	(187, 212, 79)-(193, 206, 86)	1.26302	0.058674	0.121603	82	0	#f8ff7fffffffffffff08	1	(178, 208, 80)-(187, 212, 79)	0.372231	1.07214	0	NA	NA
local/data/WT_th0.901.gd	(187, 212, 79)-(190, 209, 74)	0.721898	0.017173	0.087018	24	0	#0047ff	1	(178, 208, 80)-(187, 212, 79)	0.266365	0.612798	0	NA	NA
local/data/WT_th0.901.gd	(177, 215, 80)-(178, 208, 80)	0.802721	0.48156	0.436986	673	0	#ca00ff	50	(175, 203, 79)-(178, 208, 80)	1.20279	1.23067	2	1.19088	NA
local/data/WT_th0.901.gd	(177, 215, 80)-(184, 221, 88)	1.20646	0.625383	0.406201	874	0	#00fff2	45	(177, 215, 80)-(178, 208, 80)	0.929551	1.50297	2	1.67952	NA
local/data/WT_th0.901.gd	(184, 221, 88)-(195, 223, 91)	1.36554	0.452222	0.324675	632	0	#000cff	39	(177, 215, 80)-(184, 221, 88)	0.799296	1.13185	2	1.6184	NA
local/data/WT_th0.901.gd	(195, 223, 91)-(202, 226, 80)	1.57701	0.138815	0.167389	194	0	#00ffc5	1	(184, 221, 88)-(195, 223, 91)	0.515558	1.15486	0	NA	NA
local/data/WT_th0.901.gd	(195, 223, 91)-(199, 223, 94)	0.525772	0.103754	0.250627	145	0	#5900ff	38	(184, 221, 88)-(195, 223, 91)	0.771932	0.385029	2	NA	NA
local/data/WT_th0.901.gd	(199, 223, 94)-(203, 226, 95)	0.562821	0.117349	0.25762	164	0	#15ff7fffffffffffffeb	36	(195, 223, 91)-(199, 223, 94)	1.0279	1.07046	2	1.84702	NA
local/data/WT_th0.901.gd	(203, 226, 95)-(205, 227, 98)	0.370853	0.050803	0.208819	71	0	#00c0ff	35	(199, 223, 94)-(203, 226, 95)	0.810572	0.658919	2	1.38228	NA
local/data/WT_th0.901.gd	(205, 227, 98)-(206, 227, 98)	0.089443	0.001431	0.071365	2	0	#ffd87ffffffffffffedb	34	(203, 226, 95)-(205, 227, 98)	0.341755	0.241181	2	NA	NA
local/data/WT_th0.901.gd	(206, 227, 98)-(212, 233, 107)	1.25886	0.222533	0.237211	311	0	#ffcb7ffffffffffffece	33	(205, 227, 98)-(206, 227, 98)	3.32391	14.0745	3	3.48719	NA
local/data/WT_th0.901.gd	(212, 233, 107)-(219, 231, 104)	0.999151	0.069408	0.148701	97	0	#7900ff	3	(206, 227, 98)-(212, 233, 107)	0.626872	0.793696	2	1.55779	0.614984
local/data/WT_th0.901.gd	(219, 231, 104)-(222, 229, 104)	0.342425	0.010733	0.099886	15	0	#4dff7fffffffffffffb3	2	(212, 233, 107)-(219, 231, 104)	0.671727	0.342716	2	2.75001	NA
local/data/WT_th0.901.gd	(222, 229, 104)-(226, 227, 109)	0.652264	0.012164	0.077047	17	0	#0036ff	1	(219, 231, 104)-(222, 229, 104)	0.771347	1.90484	0	NA	NA
local/data/WT_th0.901.gd	(222, 229, 104)-(225, 229, 100)	0.52131	0.010018	0.078209	14	0	#ff757ffffffffffffe78	1	(219, 231, 104)-(222, 229, 104)	0.782984	1.52241	0	NA	NA
local/data/WT_th0.901.gd	(219, 231, 104)-(220, 231, 107)	0.305377	0.007871	0.090578	11	0	#ff0010	1	(212, 233, 107)-(219, 231, 104)	0.609127	0.305636	0	NA	NA
local/data/WT_th0.901.gd	(212, 233, 107)-(214, 238, 110)	0.876818	0.087296	0.17802	122	0	#6c00ff	26	(206, 227, 98)-(212, 233, 107)	0.75047	0.696518	2	NA	1.31199
local/data/WT_th0.901.gd	(214, 238, 110)-(215, 239, 111)	0.154919	0.001431	0.054226	2	0	#ff008c	22	(212, 233, 107)-(214, 238, 110)	0.304605	0.176684	2	NA	NA
local/data/WT_th0.901.gd	(215, 239, 111)-(217, 240, 113)	0.28141	0.007871	0.094356	11	0	#cc00ff	21	(214, 238, 110)-(215, 239, 111)	1.74006	1.8165	2	NA	NA
local/data/WT_th0.901.gd	(217, 240, 113)-(221, 243, 118)	0.680692	0.050088	0.153044	70	0	#1d00ff	20	(215, 239, 111)-(217, 240, 113)	1.62199	2.41886	2	2.72447	1.50119
local/data/WT_th0.901.gd	(221, 243, 118)-(225, 240, 115)	0.554201	0.022182	0.112873	31	0	#00ffc3	1	(217, 240, 113)-(221, 243, 118)	0.73752	0.814173	0	NA	NA
local/data/WT_th0.901.gd	(221, 243, 118)-(222, 245, 120)	0.28141	0.013595	0.124008	19	0	#1e00ff	19	(217, 240, 113)-(221, 243, 118)	0.810276	0.413418	2	NA	NA
local/data/WT_th0.901.gd	(222, 245, 120)-(223, 249, 118)	0.468916	0.029337	0.141119	41	0	#ff0055	9	(221, 243, 118)-(222, 245, 120)	1.13799	1.66631	2	1.90964	NA
local/data/WT_th0.901.gd	(223, 249, 118)-(224, 251, 119)	0.244362	0.007871	0.101256	11	0	#bdff7fffffffffffff43	8	(222, 245, 120)-(223, 249, 118)	0.717522	0.521121	2	13.8746	NA
local/data/WT_th0.901.gd	(224, 251, 119)-(228, 255, 122)	0.591249	0.017889	0.098136	25	0	#9700ff	5	(223, 249, 118)-(224, 251, 119)	0.969182	2.41956	2	2.05754	NA
local/data/WT_th0.901.gd	(228, 255, 122)-(232, 250, 123)	0.807183	0.015742	0.078789	22	0	#00ff64	1	(224, 251, 119)-(228, 255, 122)	0.802861	1.36522	0	NA	NA
local/data/WT_th0.901.gd	(228, 255, 122)-(228, 256, 123)	0.126491	0.001431	0.060011	2	0	#ff00b6	4	(224, 251, 119)-(228, 255, 122)	0.611505	0.213939	2	NA	NA
local/data/WT_th0.901.gd	(228, 256, 123)-(229, 258, 125)	0.28141	0.007155	0.089965	10	0	#00b9ff	2	(228, 255, 122)-(228, 256, 123)	1.49915	2.22474	2	10.9238	NA
local/data/WT_th0.901.gd	(229, 258, 125)-(234, 269, 135)	1.55751	0.035777	0.085509	50	0	#00ff4e	1	(228, 256, 123)-(229, 258, 125)	0.950473	5.53465	0	NA	NA
local/data/WT_th0.901.gd	(229, 257, 129)-(229, 258, 125)	0.394819	0.008587	0.083202	12	0	#1500ff	1	(228, 256, 123)-(229, 258, 125)	0.924829	1.403	0	NA	NA
local/data/WT_th0.901.gd	(228, 256, 123)-(228, 259, 120)	0.488724	0.010733	0.08361	15	0	#006fff	2	(228, 255, 122)-(228, 256, 123)	1.39325	3.8637	2	1.61434	0.914761
local/data/WT_th0.901.gd	(228, 259, 120)-(229, 259, 117)	0.305377	0.002862	0.05462	4	0	#8400ff	1	(228, 256, 123)-(228, 259, 120)	0.653279	0.624844	0	NA	NA
local/data/WT_th0.901.gd	(227, 260, 119)-(228, 259, 120)	0.154919	0.001431	0.054226	2	0	#00ff73	1	(228, 256, 123)-(228, 259, 120)	0.648557	0.316987	0	NA	NA
local/data/WT_th0.901.gd	(221, 254, 122)-(224, 251, 119)	0.464758	0.01288	0.093922	18	0	#ff0050	3	(223, 249, 118)-(224, 251, 119)	0.927563	1.90192	2	7.2885	NA
local/data/WT_th0.901.gd	(221, 254, 122)-(221, 256, 126)	0.488724	0.01288	0.09159	18	0	#7c00ff	2	(221, 254, 122)-(224, 251, 119)	0.975173	1.05157	2	2.70003	NA
local/data/WT_th0.901.gd	(221, 256, 126)-(222, 256, 131)	0.623835	0.008587	0.066191	12	0	#00f5ff	1	(221, 254, 122)-(221, 256, 126)	0.722689	1.27646	0	NA	NA
local/data/WT_th0.901.gd	(219, 259, 130)-(221, 256, 126)	0.525772	0.009302	0.075044	13	0	#ffca7ffffffffffffecd	1	(221, 254, 122)-(221, 256, 126)	0.819348	1.07581	0	NA	NA
local/data/WT_th0.901.gd	(219, 254, 120)-(221, 254, 122)	0.252982	0.004293	0.073498	6	0	#001fff	1	(221, 254, 122)-(224, 251, 119)	0.782542	0.544331	0	NA	NA
local/data/WT_th0.901.gd	(217, 254, 109)-(223, 249, 118)	1.18666	0.03363	0.094979	47	0	#00ffdc	1	(222, 245, 120)-(223, 249, 118)	0.673042	2.53064	0	NA	NA
local/data/WT_th0.901.gd	(222, 245, 120)-(223, 243, 122)	0.28141	0.012164	0.1173	17	0	#00ff21	10	(221, 243, 118)-(222, 245, 120)	0.945905	1	2	NA	NA
local/data/WT_th0.901.gd	(223, 243, 122)-(225, 242, 122)	0.215934	0.010018	0.12152	14	0	#00ffdd	2	(222, 245, 120)-(223, 243, 122)	1.03598	0.767327	2	NA	NA
local/data/WT_th0.901.gd	(225, 242, 122)-(234, 234, 132)	1.76482	0.142393	0.160258	199	0	#00b3ff	1	(223, 243, 122)-(225, 242, 122)	1.31878	8.17298	0	NA	NA
local/data/WT_th0.901.gd	(225, 242, 122)-(229, 244, 121)	0.460296	0.008587	0.077057	12	0	#ff0084	1	(223, 243, 122)-(225, 242, 122)	0.634116	2.13165	0	NA	NA
local/data/WT_th0.901.gd	(223, 243, 122)-(224, 245, 125)	0.370853	0.015742	0.116239	22	0	#ff00f3	8	(222, 245, 120)-(223, 243, 122)	0.99096	1.31784	2	NA	NA
local/data/WT_th0.901.gd	(224, 245, 125)-(231, 248, 135)	1.23905	0.053666	0.117416	75	0	#22ff7fffffffffffffde	5	(223, 243, 122)-(224, 245, 125)	1.01013	3.34108	2	NA	0.588597
local/data/WT_th0.901.gd	(231, 248, 135)-(234, 245, 138)	0.464758	0.00644	0.066413	9	0	#ffec7ffffffffffffeef	1	(224, 245, 125)-(231, 248, 135)	0.565616	0.375092	0	NA	NA
local/data/WT_th0.901.gd	(231, 248, 135)-(231, 249, 138)	0.305377	0.013595	0.119042	19	0	#ff8d7ffffffffffffe90	4	(224, 245, 125)-(231, 248, 135)	1.01385	0.24646	2	NA	NA
local/data/WT_th0.901.gd	(231, 249, 138)-(236, 242, 142)	0.942294	0.021466	0.085155	30	0	#0029ff	1	(231, 248, 135)-(231, 249, 138)	0.715333	3.08568	0	NA	NA
local/data/WT_th0.901.gd	(231, 249, 138)-(232, 253, 145)	0.802721	0.045795	0.134757	64	0	#8cff7fffffffffffff74	3	(231, 248, 135)-(231, 249, 138)	1.13201	2.62863	2	0.954044	NA
local/data/WT_th0.901.gd	(232, 253, 145)-(237, 249, 154)	1.11256	0.012164	0.058994	17	0	#24ff7fffffffffffffdc	1	(231, 249, 138)-(232, 253, 145)	0.437779	1.38599	0	NA	NA
local/data/WT_th0.901.gd	(232, 253, 145)-(232, 253, 146)	0.089443	0.001431	0.071365	2	0	#caff7fffffffffffff36	2	(231, 249, 138)-(232, 253, 145)	0.529584	0.111424	2	NA	NA
local/data/WT_th0.901.gd	(232, 253, 146)-(234, 256, 154)	0.95764	0.022182	0.085866	31	0	#46ff7fffffffffffffba	1	(232, 253, 145)-(232, 253, 146)	1.2032	10.7067	0	NA	NA
local/data/WT_th0.901.gd	(230, 251, 151)-(232, 253, 146)	0.586787	0.008587	0.068248	12	0	#00ff30	1	(232, 253, 145)-(232, 253, 146)	0.95633	6.56048	0	NA	NA
local/data/WT_th0.901.gd	(223, 246, 134)-(224, 245, 125)	0.944558	0.02576	0.093171	36	0	#2300ff	3	(223, 243, 122)-(224, 245, 125)	0.801543	2.54699	2	NA	0.833559
local/data/WT_th0.901.gd	(223, 246, 134)-(225, 248, 137)	0.399281	0.005009	0.063191	7	0	#00ff65	1	(223, 246, 134)-(224, 245, 125)	0.678223	0.422718	0	NA	NA
local/data/WT_th0.901.gd	(223, 246, 134)-(224, 245, 138)	0.423247	0.016457	0.111252	23	0	#48ff7fffffffffffffb8	2	(223, 246, 134)-(224, 245, 125)	1.19407	0.448091	2	2.53287	NA
local/data/WT_th0.901.gd	(224, 242, 141)-(224, 245, 138)	0.43633	0.010018	0.085487	14	0	#d100ff	1	(223, 246, 134)-(224, 245, 138)	0.768404	1.03091	0	NA	NA
local/data/WT_th0.901.gd	(223, 245, 152)-(224, 245, 138)	1.4943	0.032915	0.083734	46	0	#00eeff	1	(223, 246, 134)-(224, 245, 138)	0.752651	3.53055	0	NA	NA
local/data/WT_th0.901.gd	(217, 240, 113)-(218, 245, 110)	0.713278	0.03363	0.122507	47	0	#5d00ff	1	(215, 239, 111)-(217, 240, 113)	1.29835	2.53465	0	NA	NA
local/data/WT_th0.901.gd	(215, 239, 111)-(216, 235, 115)	0.652264	0.028622	0.118185	40	0	#ff00f1	1	(214, 238, 110)-(215, 239, 111)	2.1795	4.21034	0	NA	NA
local/data/WT_th0.901.gd	(211, 242, 115)-(214, 238, 110)	0.807183	0.113056	0.211147	158	0	#ff00c0	4	(212, 233, 107)-(214, 238, 110)	1.18609	0.920583	2	0.808333	NA
local/data/WT_th0.901.gd	(211, 242, 115)-(215, 243, 127)	1.25856	0.014311	0.060162	20	0	#ff777ffffffffffffe7a	1	(211, 242, 115)-(214, 238, 110)	0.284929	1.55919	0	NA	NA
local/data/WT_th0.901.gd	(208, 246, 119)-(211, 242, 115)	0.591249	0.027191	0.12099	38	0	#ff00a7	3	(211, 242, 115)-(214, 238, 110)	0.573012	0.732485	2	7.06808	NA
local/data/WT_th0.901.gd	(208, 246, 119)-(210, 250, 124)	0.831149	0.02576	0.099324	36	0	#5600ff	1	(208, 246, 119)-(211, 242, 115)	0.820928	1.40575	0	NA	NA
local/data/WT_th0.901.gd	(207, 247, 121)-(208, 246, 119)	0.252982	0.010733	0.11621	15	0	#00aaff	2	(208, 246, 119)-(211, 242, 115)	0.960493	0.427878	2	1.42972	NA
local/data/WT_th0.901.gd	(206, 248, 131)-(207, 247, 121)	1.09948	0.020035	0.07616	28	0	#ff00e2	1	(207, 247, 121)-(208, 246, 119)	0.655368	4.34607	0	NA	NA
local/data/WT_th0.901.gd	(204, 249, 119)-(207, 247, 121)	0.407902	0.005724	0.066836	8	0	#ff0083	1	(207, 247, 121)-(208, 246, 119)	0.575131	1.61237	0	NA	NA
local/data/WT_th0.901.gd	(212, 233, 107)-(214, 231, 121)	1.86289	0.204645	0.186996	286	0	#00ffe8	4	(206, 227, 98)-(212, 233, 107)	0.788312	1.47982	2	1.1958	0.585652
local/data/WT_th0.901.gd	(214, 231, 121)-(217, 233, 125)	0.586787	0.020751	0.106097	29	0	#ff277ffffffffffffe2a	1	(212, 233, 107)-(214, 231, 121)	0.567373	0.314988	0	NA	NA
local/data/WT_th0.901.gd	(211, 234, 125)-(214, 231, 121)	0.554201	0.018604	0.10337	26	0	#6000ff	3	(212, 233, 107)-(214, 231, 121)	0.552794	0.297496	2	NA	NA
local/data/WT_th0.901.gd	(211, 234, 125)-(214, 233, 134)	0.944558	0.07871	0.162864	110	0	#ff0067	2	(211, 234, 125)-(214, 231, 121)	1.57554	1.70436	2	1.32849	NA
local/data/WT_th0.901.gd	(214, 233, 134)-(217, 233, 144)	1.07105	0.035777	0.103115	50	0	#ff00f1	1	(211, 234, 125)-(214, 233, 134)	0.633138	1.13392	0	NA	NA
local/data/WT_th0.901.gd	(211, 228, 147)-(214, 233, 134)	1.57285	0.04007	0.090052	56	0	#9900ff	1	(211, 234, 125)-(214, 233, 134)	0.552927	1.66518	0	NA	NA
local/data/WT_th0.901.gd	(208, 236, 126)-(211, 234, 125)	0.423247	0.010018	0.086798	14	0	#000aff	1	(211, 234, 125)-(214, 231, 121)	0.83968	0.763708	0	NA	NA
local/data/WT_th0.901.gd	(204, 234, 99)-(206, 227, 98)	1.17804	0.138815	0.193671	194	0	#ff0042	1	(205, 227, 98)-(206, 227, 98)	2.71381	13.1708	0	NA	NA
local/data/WT_th0.901.gd	(205, 224, 104)-(205, 227, 98)	0.704658	0.066545	0.173378	93	0	#0bff7ffffffffffffff5	1	(203, 226, 95)-(205, 227, 98)	0.830279	1.9001	0	NA	NA
local/data/WT_th0.901.gd	(199, 229, 92)-(203, 226, 95)	0.562821	0.034346	0.139373	48	0	#00ff1c	1	(199, 223, 94)-(203, 226, 95)	0.541002	1	0	NA	NA
local/data/WT_th0.901.gd	(199, 223, 94)-(203, 216, 100)	0.962102	0.088727	0.171334	124	0	#ff727ffffffffffffe75	2	(195, 223, 91)-(199, 223, 94)	0.683621	1.82988	2	1.36933	NA
local/data/WT_th0.901.gd	(203, 216, 100)-(208, 212, 111)	1.36108	0.031484	0.085808	44	0	#ffd67ffffffffffffed9	1	(199, 223, 94)-(203, 216, 100)	0.500823	1.41469	0	NA	NA
local/data/WT_th0.901.gd	(199, 215, 104)-(203, 216, 100)	0.778755	0.035062	0.119713	49	0	#8000ff	1	(199, 223, 94)-(203, 216, 100)	0.698711	0.80943	0	NA	NA
local/data/WT_th0.901.gd	(183, 221, 96)-(184, 221, 88)	0.900784	0.117349	0.203636	164	0	#00ff63	6	(177, 215, 80)-(184, 221, 88)	0.501318	0.746631	2	0.661918	0.770697
local/data/WT_th0.901.gd	(183, 221, 96)-(184, 221, 97)	0.126491	0.001431	0.060011	2	0	#8300ff	5	(183, 221, 96)-(184, 221, 88)	0.294695	0.140423	2	NA	NA
local/data/WT_th0.901.gd	(184, 221, 97)-(187, 224, 98)	0.407902	0.007155	0.074725	10	0	#0022ff	1	(183, 221, 96)-(184, 221, 97)	1.2452	3.22474	0	NA	NA
local/data/WT_th0.901.gd	(184, 220, 99)-(184, 221, 97)	0.215934	0.00644	0.097432	9	0	#ae00ff	4	(183, 221, 96)-(184, 221, 97)	1.62359	1.70711	2	NA	NA
local/data/WT_th0.901.gd	(182, 220, 113)-(184, 220, 99)	1.39177	0.088727	0.142452	124	0	#d000ff	2	(184, 220, 99)-(184, 221, 97)	1.46206	6.44536	2	NA	1.45026
local/data/WT_th0.901.gd	(181, 222, 117)-(182, 220, 113)	0.468916	0.005724	0.062336	8	0	#ff00dc	1	(182, 220, 113)-(184, 220, 99)	0.437593	0.33692	0	NA	NA
local/data/WT_th0.901.gd	(177, 214, 118)-(182, 220, 113)	1.18666	0.113056	0.174144	158	0	#00feff	1	(182, 220, 113)-(184, 220, 99)	1.22247	0.852623	0	NA	NA
local/data/WT_th0.901.gd	(180, 215, 103)-(184, 220, 99)	0.778755	0.036493	0.122131	51	0	#ff003a	2	(184, 220, 99)-(184, 221, 97)	1.2535	3.60645	2	NA	NA
local/data/WT_th0.901.gd	(180, 215, 103)-(183, 207, 104)	1.11702	0.056528	0.126919	79	0	#ceff7fffffffffffff32	1	(180, 215, 103)-(184, 220, 99)	1.0392	1.43437	0	NA	NA
local/data/WT_th0.901.gd	(179, 220, 106)-(180, 215, 103)	0.586787	0.01288	0.083587	18	0	#ffb87ffffffffffffebb	1	(180, 215, 103)-(184, 220, 99)	0.684402	0.753494	0	NA	NA
local/data/WT_th0.901.gd	(179, 226, 94)-(183, 221, 96)	0.652264	0.014311	0.083569	20	0	#78ff7fffffffffffff88	1	(183, 221, 96)-(184, 221, 88)	0.410385	0.724107	0	NA	NA
local/data/WT_th0.901.gd	(177, 215, 80)-(178, 216, 79)	0.154919	0.001431	0.054226	2	0	#ff0037	5	(177, 215, 80)-(178, 208, 80)	0.12409	0.192993	2	NA	NA
local/data/WT_th0.901.gd	(178, 216, 79)-(186, 229, 67)	2.00503	0.210369	0.182749	294	0	#ffe17ffffffffffffee4	1	(177, 215, 80)-(178, 216, 79)	3.37017	12.9424	0	NA	NA
local/data/WT_th0.901.gd	(177, 215, 77)-(178, 216, 79)	0.244362	0.038639	0.224348	54	0	#fffd7fffffffffffff00	4	(177, 215, 80)-(178, 216, 79)	4.13731	1.57735	2	NA	NA
local/data/WT_th0.901.gd	(177, 215, 77)-(179, 219, 66)	1.34573	0.435049	0.320786	608	0	#ff00a2	1	(177, 215, 77)-(178, 216, 79)	1.42986	5.50713	0	NA	NA
local/data/WT_th0.901.gd	(177, 215, 77)-(178, 217, 75)	0.28141	0.027906	0.177666	39	0	#ff377ffffffffffffe3a	3	(177, 215, 77)-(178, 216, 79)	0.791922	1.15161	2	NA	NA
local/data/WT_th0.901.gd	(178, 217, 75)-(187, 216, 66)	1.45945	0.168152	0.191506	235	0	#ff006b	1	(177, 215, 77)-(178, 217, 75)	1.0779	5.18619	0	NA	NA
local/data/WT_th0.901.gd	(172, 222, 76)-(178, 217, 75)	0.87266	0.160997	0.242332	225	0	#ff007b	2	(177, 215, 77)-(178, 217, 75)	1.36398	3.10102	2	0.510334	0.613887
local/data/WT_th0.901.gd	(172, 222, 76)-(172, 222, 77)	0.089443	0.001431	0.071365	2	0	#8c00ff	1	(172, 222, 76)-(178, 217, 75)	0.294492	0.102494	0	NA	NA
local/data/WT_th0.901.gd	(170, 222, 72)-(172, 222, 76)	0.549739	0.005009	0.053853	7	0	#f800ff	1	(172, 222, 76)-(178, 217, 75)	0.22223	0.629958	0	NA	NA
local/data/WT_th0.901.gd	(162, 203, 82)-(175, 203, 79)	1.41347	0.322709	0.26958	451	0	#fff47ffffffffffffef7	9	(175, 203, 79)-(176, 202, 78)	4.97144	9.12393	2	1.21736	0.86023
local/data/WT_th0.901.gd	(162, 201, 76)-(162, 203, 82)	0.610753	0.022897	0.109241	32	0	#94ff7fffffffffffff6c	1	(162, 203, 82)-(175, 203, 79)	0.405226	0.432094	0	NA	NA
local/data/WT_th0.901.gd	(158, 205, 83)-(162, 203, 82)	0.652264	0.076563	0.193296	107	0	#00ff54	8	(162, 203, 82)-(175, 203, 79)	0.717028	0.461461	2	NA	NA
local/data/WT_th0.901.gd	(158, 205, 83)-(159, 214, 90)	1.34573	0.070123	0.128788	98	0	#d8ff7fffffffffffff28	1	(158, 205, 83)-(162, 203, 82)	0.666274	2.06317	0	NA	NA
local/data/WT_th0.901.gd	(146, 216, 88)-(158, 205, 83)	2.26406	0.342744	0.219516	479	0	#00ff48	7	(158, 205, 83)-(162, 203, 82)	1.13565	3.47108	2	1.43972	0.451908
local/data/WT_th0.901.gd	(145, 221, 90)-(146, 216, 88)	0.623835	0.043648	0.149236	61	0	#ff657ffffffffffffe68	5	(146, 216, 88)-(158, 205, 83)	0.679839	0.275538	2	1.16624	0.816862
local/data/WT_th0.901.gd	(145, 220, 91)-(145, 221, 90)	0.126491	0.001431	0.060011	2	0	#d1ff7fffffffffffff2f	3	(145, 221, 90)-(146, 216, 88)	0.402119	0.202764	2	NA	NA
local/data/WT_th0.901.gd	(145, 220, 91)-(148, 232, 95)	1.38951	0.063683	0.120783	89	0	#00ff86	1	(145, 220, 91)-(145, 221, 90)	2.0127	10.985	0	NA	NA
local/data/WT_th0.901.gd	(140, 219, 101)-(145, 220, 91)	1.43102	0.091589	0.142733	128	0	#0013ff	2	(145, 220, 91)-(145, 221, 90)	2.37847	11.3132	2	NA	0.694584
local/data/WT_th0.901.gd	(140, 219, 101)-(142, 222, 106)	0.623835	0.042933	0.148007	60	0	#00ff1e	1	(140, 219, 101)-(145, 220, 91)	1.03695	0.435938	0	NA	NA
local/data/WT_th0.901.gd	(138, 216, 102)-(140, 219, 101)	0.43633	0.007155	0.07225	10	0	#00ffd5	1	(140, 219, 101)-(145, 220, 91)	0.506186	0.304909	0	NA	NA
local/data/WT_th0.901.gd	(144, 225, 89)-(145, 221, 90)	0.423247	0.014311	0.103743	20	0	#ffaf7ffffffffffffeb2	2	(145, 221, 90)-(146, 216, 88)	0.695165	0.67846	2	NA	NA
local/data/WT_th0.901.gd	(144, 225, 89)-(146, 228, 82)	0.802721	0.024328	0.09822	34	0	#e9ff7fffffffffffff17	1	(144, 225, 89)-(145, 221, 90)	0.946759	1.89657	0	NA	NA
local/data/WT_th0.901.gd	(142, 236, 98)-(144, 225, 89)	1.49203	0.057959	0.111198	81	0	#e0ff7fffffffffffff20	1	(144, 225, 89)-(145, 221, 90)	1.07185	3.5252	0	NA	NA
local/data/WT_th0.901.gd	(145, 214, 91)-(146, 216, 88)	0.370853	0.017173	0.121408	24	0	#00c0ff	2	(146, 216, 88)-(158, 205, 83)	0.553071	0.1638	2	1.14749	NA
local/data/WT_th0.901.gd	(145, 210, 89)-(145, 214, 91)	0.431868	0.007155	0.072622	10	0	#ffc07ffffffffffffec3	1	(145, 214, 91)-(146, 216, 88)	0.598164	1.16453	0	NA	NA
local/data/WT_th0.901.gd	(143, 213, 94)-(145, 214, 91)	0.379473	0.004293	0.060011	6	0	#2700ff	1	(145, 214, 91)-(146, 216, 88)	0.494288	1.02324	0	NA	NA
local/data/WT_th0.901.gd	(175, 194, 63)-(176, 202, 78)	1.92836	0.399272	0.256723	558	0	#00ffd2	3	(176, 199, 81)-(176, 202, 78)	1.49698	5.08168	2	0.541675	0.376532
local/data/WT_th0.901.gd	(175, 194, 63)-(176, 195, 62)	0.154919	0.001431	0.054226	2	0	#4400ff	2	(175, 194, 63)-(176, 202, 78)	0.211222	0.080337	2	NA	NA
local/data/WT_th0.901.gd	(176, 195, 62)-(178, 195, 61)	0.215934	0.003578	0.072622	5	0	#00e8ff	1	(175, 194, 63)-(176, 195, 62)	1.33925	1.39385	0	NA	NA
local/data/WT_th0.901.gd	(176, 195, 62)-(177, 199, 61)	0.431868	0.012164	0.094687	17	0	#00ff1a	1	(175, 194, 63)-(176, 195, 62)	1.74617	2.78769	0	NA	NA
local/data/WT_th0.901.gd	(171, 192, 62)-(175, 194, 63)	0.525772	0.013595	0.090724	19	0	#003fff	1	(175, 194, 63)-(176, 202, 78)	0.353391	0.272652	0	NA	NA
local/data/WT_th0.901.gd	(168, 206, 64)-(176, 202, 78)	1.92836	0.612504	0.317969	856	0	#be00ff	4	(176, 199, 81)-(176, 202, 78)	1.85411	5.08168	2	1.16656	NA
local/data/WT_th0.901.gd	(168, 206, 64)-(176, 202, 49)	3.2003	0.442205	0.209721	618	0	#ff00c7	3	(168, 206, 64)-(176, 202, 78)	0.659563	1.6596	2	1.65243	0.486883
local/data/WT_th0.901.gd	(176, 202, 49)-(184, 200, 46)	1.14961	0.063683	0.132789	89	0	#c3ff7fffffffffffff3d	1	(168, 206, 64)-(176, 202, 49)	0.633172	0.359218	0	NA	NA
local/data/WT_th0.901.gd	(175, 202, 45)-(176, 202, 49)	0.468916	0.030053	0.14283	42	0	#ff0098	2	(168, 206, 64)-(176, 202, 49)	0.681049	0.146522	2	1.17132	NA
local/data/WT_th0.901.gd	(174, 201, 39)-(175, 202, 45)	0.602133	0.012164	0.08019	17	0	#00b3ff	1	(175, 202, 45)-(176, 202, 49)	0.561437	1.28409	0	NA	NA
local/data/WT_th0.901.gd	(173, 205, 41)-(175, 202, 45)	0.525772	0.010018	0.077877	14	0	#ff009b	1	(175, 202, 45)-(176, 202, 49)	0.54524	1.12125	0	NA	NA
local/data/WT_th0.901.gd	(164, 213, 62)-(168, 206, 64)	1.03174	0.063683	0.140169	89	0	#7400ff	1	(168, 206, 64)-(176, 202, 78)	0.440827	0.535033	0	NA	NA
local/data/WT_th0.901.gd	(171, 193, 73)-(176, 199, 81)	1.14545	0.437912	0.348843	612	0	#4500ff	1	(176, 199, 81)-(177, 197, 84)	1.10153	2.30313	0	NA	NA
local/data/WT_th0.901.gd	(176, 183, 90)-(177, 184, 91)	0.154919	0.001431	0.054226	2	0	#00c7ff	101	(172, 172, 91)-(176, 183, 90)	0.115402	0.104434	2	NA	NA
local/data/WT_th0.901.gd	(177, 184, 91)-(184, 185, 100)	1.21924	0.757759	0.44478	1059	0	#5f00ff	100	(176, 183, 90)-(177, 184, 91)	8.2024	7.87018	2	0.64437	0.567594
local/data/WT_th0.901.gd	(184, 185, 100)-(185, 185, 100)	0.089443	0.001431	0.071365	2	0	#00c3ff	99	(177, 184, 91)-(184, 185, 100)	0.16045	0.073359	2	NA	NA
local/data/WT_th0.901.gd	(185, 185, 100)-(192, 189, 104)	1.02312	0.427894	0.364864	598	0	#006eff	97	(184, 185, 100)-(185, 185, 100)	5.11264	11.4388	2	0.532971	NA
local/data/WT_th0.901.gd	(192, 189, 104)-(198, 197, 91)	1.83892	0.142393	0.156996	199	0	#0085ff	1	(185, 185, 100)-(192, 189, 104)	0.430286	1.79737	0	NA	NA
local/data/WT_th0.901.gd	(192, 189, 104)-(193, 190, 105)	0.154919	0.001431	0.054226	2	0	#00ffcc	96	(185, 185, 100)-(192, 189, 104)	0.148619	0.151419	2	NA	NA
local/data/WT_th0.901.gd	(193, 190, 105)-(195, 190, 107)	0.252982	0.027906	0.187383	39	0	#1aff7fffffffffffffe6	93	(192, 189, 104)-(193, 190, 105)	3.45561	1.63299	2	NA	NA
local/data/WT_th0.901.gd	(195, 190, 107)-(197, 192, 112)	0.652264	0.170299	0.288283	238	0	#00b3ff	76	(193, 190, 105)-(195, 190, 107)	1.53847	2.5783	2	NA	NA
local/data/WT_th0.901.gd	(197, 192, 112)-(201, 194, 117)	0.71774	0.201783	0.299146	282	0	#ff0018	75	(195, 190, 107)-(197, 192, 112)	1.03768	1.10038	2	4.80704	NA
local/data/WT_th0.901.gd	(201, 194, 117)-(206, 197, 122)	0.71774	0.193912	0.293254	271	0	#ff0060	74	(197, 192, 112)-(201, 194, 117)	0.980302	1	2	0.72212	NA
local/data/WT_th0.901.gd	(206, 197, 122)-(207, 197, 123)	0.126491	0.001431	0.060011	2	0	#da00ff	73	(201, 194, 117)-(206, 197, 122)	0.204637	0.176235	2	NA	NA
local/data/WT_th0.901.gd	(207, 197, 123)-(210, 200, 118)	0.778755	0.098745	0.200901	138	0	#0071ff	1	(206, 197, 122)-(207, 197, 123)	3.34776	6.1566	0	NA	NA
local/data/WT_th0.901.gd	(207, 197, 123)-(209, 197, 125)	0.309839	0.01932	0.140882	27	0	#00a7ff	72	(206, 197, 122)-(207, 197, 123)	2.34763	2.44949	2	NA	NA
local/data/WT_th0.901.gd	(209, 197, 125)-(212, 200, 129)	0.615215	0.113056	0.241856	158	0	#ff007c	70	(207, 197, 123)-(209, 197, 125)	1.71673	1.9856	2	2.34294	NA
local/data/WT_th0.901.gd	(212, 200, 129)-(216, 200, 116)	1.58148	0.100176	0.141996	140	0	#afff7fffffffffffff51	1	(209, 197, 125)-(212, 200, 129)	0.587108	2.57061	0	NA	NA
local/data/WT_th0.901.gd	(212, 200, 129)-(215, 201, 131)	0.379473	0.052235	0.209321	73	0	#00ffa8	69	(209, 197, 125)-(212, 200, 129)	0.865478	0.616814	2	1.59755	NA
local/data/WT_th0.901.gd	(215, 201, 131)-(220, 197, 133)	0.71774	0.082287	0.191033	115	0	#0018ff	9	(212, 200, 129)-(215, 201, 131)	0.912629	1.89141	2	1.03565	NA
local/data/WT_th0.901.gd	(220, 197, 133)-(225, 200, 140)	0.896626	0.024328	0.092934	34	0	#05ff7ffffffffffffffb	1	(215, 201, 131)-(220, 197, 133)	0.486484	1.24923	0	NA	NA
local/data/WT_th0.901.gd	(220, 197, 133)-(222, 197, 132)	0.215934	0.007155	0.102703	10	0	#ff357ffffffffffffe38	8	(215, 201, 131)-(220, 197, 133)	0.537619	0.300852	2	NA	NA
local/data/WT_th0.901.gd	(222, 197, 132)-(229, 196, 140)	1.00331	0.058674	0.136437	82	0	#00ffaf	5	(220, 197, 133)-(222, 197, 132)	1.32847	4.64637	2	1.03431	0.967352
local/data/WT_th0.901.gd	(229, 196, 140)-(237, 199, 141)	0.863735	0.017173	0.079553	24	0	#ff0083	1	(222, 197, 132)-(229, 196, 140)	0.583077	0.860887	0	NA	NA
local/data/WT_th0.901.gd	(229, 196, 140)-(230, 195, 140)	0.126491	0.001431	0.060011	2	0	#c400ff	4	(222, 197, 132)-(229, 196, 140)	0.439841	0.126074	2	NA	NA
local/data/WT_th0.901.gd	(230, 195, 140)-(235, 197, 134)	0.970722	0.030768	0.100445	43	0	#ff4e7ffffffffffffe51	1	(229, 196, 140)-(230, 195, 140)	1.67379	7.67424	0	NA	NA
local/data/WT_th0.901.gd	(230, 195, 140)-(233, 191, 146)	0.770135	0.025044	0.10174	35	0	#6200ff	3	(229, 196, 140)-(230, 195, 140)	1.69538	6.08845	2	1.39805	NA
local/data/WT_th0.901.gd	(233, 191, 146)-(237, 194, 153)	0.876818	0.010018	0.060305	14	0	#0900ff	1	(230, 195, 140)-(233, 191, 146)	0.592732	1.13853	0	NA	NA
local/data/WT_th0.901.gd	(233, 191, 146)-(235, 189, 147)	0.28141	0.003578	0.063615	5	0	#ff002a	2	(230, 195, 140)-(233, 191, 146)	0.625265	0.365404	2	6.33151	NA
local/data/WT_th0.901.gd	(235, 189, 147)-(236, 188, 147)	0.126491	0.001431	0.060011	2	0	#ff387ffffffffffffe3b	1	(233, 191, 146)-(235, 189, 147)	0.943344	0.44949	0	NA	NA
local/data/WT_th0.901.gd	(235, 189, 147)-(236, 186, 144)	0.407902	0.003578	0.052838	5	0	#0600ff	1	(233, 191, 146)-(235, 189, 147)	0.830601	1.44949	0	NA	NA
local/data/WT_th0.901.gd	(222, 197, 132)-(225, 198, 126)	0.741706	0.022897	0.099129	32	0	#1400ff	3	(220, 197, 133)-(222, 197, 132)	0.965205	3.43488	3	NA	NA
local/data/WT_th0.901.gd	(225, 198, 126)-(230, 199, 131)	0.778755	0.012164	0.070513	17	0	#a900ff	1	(222, 197, 132)-(225, 198, 126)	0.71132	1.04995	0	NA	NA
local/data/WT_th0.901.gd	(223, 196, 123)-(225, 198, 126)	0.399281	0.008587	0.082736	12	0	#0073ff	1	(222, 197, 132)-(225, 198, 126)	0.834626	0.538328	0	NA	NA
local/data/WT_th0.901.gd	(222, 202, 117)-(225, 198, 126)	1.11256	0.042933	0.11083	60	0	#004aff	1	(222, 197, 132)-(225, 198, 126)	1.11803	1.5	0	NA	NA
local/data/WT_th0.901.gd	(215, 201, 131)-(215, 202, 132)	0.126491	0.001431	0.060011	2	0	#b1ff7fffffffffffff4f	60	(212, 200, 129)-(215, 201, 131)	0.286691	0.333333	2	NA	NA
local/data/WT_th0.901.gd	(215, 202, 132)-(218, 205, 142)	1.23043	0.319132	0.28733	446	0	#1700ff	59	(215, 201, 131)-(215, 202, 132)	4.788	9.72741	2	1.09293	0.670148
local/data/WT_th0.901.gd	(218, 205, 142)-(219, 206, 144)	0.252982	0.015026	0.137501	21	0	#ff357ffffffffffffe38	56	(215, 202, 132)-(218, 205, 142)	0.478548	0.205605	2	NA	NA
local/data/WT_th0.901.gd	(219, 206, 144)-(224, 212, 145)	0.815803	0.110909	0.208025	155	0	#00fffa	21	(218, 205, 142)-(219, 206, 144)	1.51289	3.22474	2	0.979744	NA
local/data/WT_th0.901.gd	(224, 212, 145)-(224, 213, 144)	0.126491	0.001431	0.060011	2	0	#0084ff	19	(219, 206, 144)-(224, 212, 145)	0.288477	0.155051	2	NA	NA
local/data/WT_th0.901.gd	(224, 213, 144)-(229, 219, 147)	0.807183	0.063683	0.158472	89	0	#000aff	15	(224, 212, 145)-(224, 213, 144)	2.64073	6.38134	2	0.837995	NA
local/data/WT_th0.901.gd	(229, 219, 147)-(233, 213, 153)	0.99053	0.01932	0.078794	27	0	#ff4a7ffffffffffffe4d	1	(224, 213, 144)-(229, 219, 147)	0.497209	1.22714	0	NA	NA
local/data/WT_th0.901.gd	(229, 219, 147)-(229, 220, 148)	0.126491	0.001431	0.060011	2	0	#ff7c7ffffffffffffe7f	14	(224, 213, 144)-(229, 219, 147)	0.378683	0.156707	2	NA	NA
local/data/WT_th0.901.gd	(229, 220, 148)-(230, 220, 149)	0.126491	0.001431	0.060011	2	0	#00bcff	3	(229, 219, 147)-(229, 220, 148)	1	1	2	NA	NA
local/data/WT_th0.901.gd	(230, 220, 149)-(234, 218, 155)	0.741706	0.022897	0.099129	32	0	#9aff7fffffffffffff66	2	(229, 220, 148)-(230, 220, 149)	1.65186	5.8637	2	1.57291	1.51567
local/data/WT_th0.901.gd	(234, 218, 155)-(236, 219, 158)	0.370853	0.005724	0.070095	8	0	#ff267ffffffffffffe29	1	(230, 220, 149)-(234, 218, 155)	0.707107	0.5	0	NA	NA
local/data/WT_th0.901.gd	(234, 218, 155)-(234, 219, 160)	0.558359	0.005724	0.057126	8	0	#9eff7fffffffffffff62	1	(230, 220, 149)-(234, 218, 155)	0.576274	0.752803	0	NA	NA
local/data/WT_th0.901.gd	(229, 220, 152)-(230, 220, 149)	0.370853	0.007871	0.082194	11	0	#d700ff	1	(229, 220, 148)-(230, 220, 149)	1.36965	2.93185	0	NA	NA
local/data/WT_th0.901.gd	(229, 220, 148)-(229, 221, 147)	0.126491	0.001431	0.060011	2	0	#00ffd4	11	(229, 219, 147)-(229, 220, 148)	1	1	2	NA	NA
local/data/WT_th0.901.gd	(229, 221, 147)-(231, 226, 136)	1.30007	0.043648	0.103377	61	0	#005eff	2	(229, 220, 148)-(229, 221, 147)	1.72265	10.2779	2	1.31308	0.73946
local/data/WT_th0.901.gd	(231, 226, 136)-(233, 225, 129)	0.737244	0.008587	0.060887	12	0	#ff0060	1	(229, 221, 147)-(231, 226, 136)	0.588983	0.567083	0	NA	NA
local/data/WT_th0.901.gd	(230, 226, 133)-(231, 226, 136)	0.305377	0.003578	0.061067	5	0	#00ffa2	1	(229, 221, 147)-(231, 226, 136)	0.590724	0.234893	0	NA	NA
local/data/WT_th0.901.gd	(229, 221, 147)-(230, 224, 150)	0.407902	0.016457	0.113326	23	0	#ff006a	9	(229, 220, 148)-(229, 221, 147)	1.88843	3.22474	2	NA	NA
local/data/WT_th0.901.gd	(230, 224, 150)-(234, 232, 158)	1.12564	0.073701	0.144365	103	0	#c7ff7fffffffffffff39	5	(229, 221, 147)-(230, 224, 150)	1.27389	2.75959	2	1.65847	NA
local/data/WT_th0.901.gd	(234, 232, 158)-(235, 234, 163)	0.549739	0.022182	0.11333	31	0	#00b1ff	4	(230, 224, 150)-(234, 232, 158)	0.785026	0.488378	2	2.45407	NA
local/data/WT_th0.901.gd	(235, 234, 163)-(236, 239, 167)	0.689312	0.020035	0.096186	28	0	#00b7ff	2	(234, 232, 158)-(235, 234, 163)	0.848728	1.25389	2	NA	NA
local/data/WT_th0.901.gd	(236, 239, 167)-(237, 243, 170)	0.505964	0.027906	0.1325	39	0	#0700ff	1	(235, 234, 163)-(236, 239, 167)	1.37753	0.734014	0	NA	NA
local/data/WT_th0.901.gd	(231, 238, 175)-(236, 239, 167)	1.03846	0.01288	0.062832	18	0	#0100ff	1	(235, 234, 163)-(236, 239, 167)	0.653235	1.50652	0	NA	NA
local/data/WT_th0.901.gd	(235, 233, 166)-(235, 234, 163)	0.305377	0.005009	0.072256	7	0	#0600ff	2	(234, 232, 158)-(235, 234, 163)	0.637571	0.555494	2	4.58152	NA
local/data/WT_th0.901.gd	(235, 233, 166)-(236, 232, 169)	0.333805	0.004293	0.063984	6	0	#1d00ff	1	(235, 233, 166)-(235, 234, 163)	0.88552	1.09309	0	NA	NA
local/data/WT_th0.901.gd	(234, 233, 167)-(235, 233, 166)	0.126491	0.001431	0.060011	2	0	#00ffcd	1	(235, 233, 166)-(235, 234, 163)	0.830527	0.414214	0	NA	NA
local/data/WT_th0.901.gd	(232, 236, 148)-(234, 232, 158)	1.28698	0.022182	0.074069	31	0	#00ffdd	1	(230, 224, 150)-(234, 232, 158)	0.513069	1.14333	0	NA	NA
local/data/WT_th0.901.gd	(228, 227, 149)-(230, 224, 150)	0.370853	0.015742	0.116239	22	0	#ffc27ffffffffffffec5	4	(229, 221, 147)-(230, 224, 150)	1.02571	0.909173	2	2.03946	NA
local/data/WT_th0.901.gd	(228, 227, 149)-(228, 230, 151)	0.342425	0.009302	0.092989	13	0	#ff00ae	3	(228, 227, 149)-(230, 224, 150)	0.799979	0.923344	2	NA	NA
local/data/WT_th0.901.gd	(228, 230, 151)-(229, 233, 149)	0.43633	0.021466	0.12514	30	0	#deff7fffffffffffff22	1	(228, 227, 149)-(228, 230, 151)	1.34575	1.27424	0	NA	NA
local/data/WT_th0.901.gd	(226, 233, 155)-(228, 230, 151)	0.525772	0.022182	0.115884	31	0	#ff0061	2	(228, 227, 149)-(228, 230, 151)	1.24622	1.53544	2	3.53483	NA
local/data/WT_th0.901.gd	(225, 232, 165)-(226, 233, 155)	1.04262	0.022182	0.082292	31	0	#9f00ff	1	(226, 233, 155)-(228, 230, 151)	0.710127	1.98303	0	NA	NA
local/data/WT_th0.901.gd	(223, 237, 154)-(226, 233, 155)	0.497344	0.017173	0.104838	24	0	#0c00ff	1	(226, 233, 155)-(228, 230, 151)	0.90468	0.945931	0	NA	NA
local/data/WT_th0.901.gd	(225, 228, 145)-(228, 227, 149)	0.497344	0.007871	0.070976	11	0	#2eff7fffffffffffffd2	1	(228, 227, 149)-(230, 224, 150)	0.610601	1.34108	0	NA	NA
local/data/WT_th0.901.gd	(224, 213, 144)-(226, 213, 137)	0.905246	0.070123	0.157026	98	0	#3000ff	4	(224, 212, 145)-(224, 213, 144)	2.61665	7.1566	2	3.03336	2.85929
local/data/WT_th0.901.gd	(226, 213, 137)-(229, 208, 141)	0.741706	0.035062	0.122666	49	0	#59ff7fffffffffffffa7	1	(224, 213, 144)-(226, 213, 137)	0.781182	0.819342	0	NA	NA
local/data/WT_th0.901.gd	(226, 213, 137)-(228, 213, 131)	0.67623	0.034346	0.12715	48	0	#00ff84	3	(224, 213, 144)-(226, 213, 137)	0.809737	0.747012	2	NA	NA
local/data/WT_th0.901.gd	(228, 213, 131)-(231, 209, 133)	0.534393	0.022897	0.116785	32	0	#00a2ff	2	(226, 213, 137)-(228, 213, 131)	0.918483	0.790253	2	9.46511	NA
local/data/WT_th0.901.gd	(231, 209, 133)-(233, 204, 130)	0.689312	0.014311	0.081292	20	0	#00fffe	1	(228, 213, 131)-(231, 209, 133)	0.696085	1.2899	0	NA	NA
local/data/WT_th0.901.gd	(231, 209, 133)-(232, 208, 138)	0.52131	0.022182	0.116379	31	0	#ff0095	1	(228, 213, 131)-(231, 209, 133)	0.996524	0.975519	0	NA	NA
local/data/WT_th0.901.gd	(228, 213, 131)-(228, 223, 117)	1.83672	0.108762	0.137291	152	0	#ff00aa	1	(226, 213, 137)-(228, 213, 131)	1.07976	2.71612	0	NA	NA
local/data/WT_th0.901.gd	(221, 218, 151)-(224, 212, 145)	1.02312	0.067976	0.145426	95	0	#00a4ff	2	(219, 206, 144)-(224, 212, 145)	0.699079	1.25412	2	1.65765	NA
local/data/WT_th0.901.gd	(221, 216, 156)-(221, 218, 151)	0.52131	0.009302	0.075364	13	0	#c1ff7fffffffffffff3f	1	(221, 218, 151)-(224, 212, 145)	0.518232	0.509532	0	NA	NA
local/data/WT_th0.901.gd	(219, 224, 160)-(221, 218, 151)	1.27164	0.051519	0.11356	72	0	#00ff28	1	(221, 218, 151)-(224, 212, 145)	0.780882	1.2429	0	NA	NA
local/data/WT_th0.901.gd	(219, 206, 144)-(220, 205, 145)	0.154919	0.001431	0.054226	2	0	#00ff9c	35	(218, 205, 142)-(219, 206, 144)	0.394364	0.612372	2	NA	NA
local/data/WT_th0.901.gd	(220, 205, 145)-(224, 206, 153)	0.96626	0.113056	0.192985	158	0	#ff0062	34	(219, 206, 144)-(220, 205, 145)	3.55893	6.23718	2	0.631847	0.458517
local/data/WT_th0.901.gd	(224, 206, 153)-(226, 204, 154)	0.28141	0.005009	0.07527	7	0	#4a00ff	1	(220, 205, 145)-(224, 206, 153)	0.390029	0.291237	0	NA	NA
local/data/WT_th0.901.gd	(223, 207, 154)-(224, 206, 153)	0.154919	0.001431	0.054226	2	0	#30ff7fffffffffffffd0	33	(220, 205, 145)-(224, 206, 153)	0.280983	0.160329	2	NA	NA
local/data/WT_th0.901.gd	(223, 207, 154)-(225, 208, 158)	0.71774	0.051519	0.151156	72	0	#8d00ff	31	(223, 207, 154)-(224, 206, 153)	2.78754	4.63299	2	NA	4.75443
local/data/WT_th0.901.gd	(225, 208, 158)-(229, 208, 162)	0.689312	0.060821	0.167588	85	0	#4eff7fffffffffffffb2	30	(223, 207, 154)-(225, 208, 158)	1.10871	0.960392	2	0.827839	NA
local/data/WT_th0.901.gd	(229, 208, 162)-(232, 200, 157)	1.06017	0.024328	0.085466	34	0	#50ff7fffffffffffffb0	1	(225, 208, 158)-(229, 208, 162)	0.509978	1.53801	0	NA	NA
local/data/WT_th0.901.gd	(229, 208, 162)-(230, 208, 163)	0.126491	0.001431	0.060011	2	0	#25ff7fffffffffffffdb	29	(225, 208, 158)-(229, 208, 162)	0.358083	0.183503	2	NA	NA
local/data/WT_th0.901.gd	(230, 208, 163)-(232, 203, 168)	0.746168	0.045079	0.138674	63	0	#ffbb7ffffffffffffebe	9	(229, 208, 162)-(230, 208, 163)	2.31082	5.89898	2	3.52286	3.47642
local/data/WT_th0.901.gd	(232, 203, 168)-(234, 202, 167)	0.244362	0.007155	0.096544	10	0	#00ffde	7	(230, 208, 163)-(232, 203, 168)	0.696196	0.327489	2	NA	NA
local/data/WT_th0.901.gd	(234, 202, 167)-(236, 202, 164)	0.342425	0.011449	0.103162	16	0	#e800ff	2	(232, 203, 168)-(234, 202, 167)	1.06855	1.4013	2	6.29271	NA
local/data/WT_th0.901.gd	(236, 202, 164)-(241, 207, 167)	0.71774	0.015026	0.081634	21	0	#0074ff	1	(234, 202, 167)-(236, 202, 164)	0.791314	2.09605	0	NA	NA
local/data/WT_th0.901.gd	(236, 202, 164)-(238, 202, 155)	0.953178	0.029337	0.09898	41	0	#ff00be	1	(234, 202, 167)-(236, 202, 164)	0.959462	2.78361	0	NA	NA
local/data/WT_th0.901.gd	(234, 202, 167)-(235, 202, 168)	0.126491	0.001431	0.060011	2	0	#ff467ffffffffffffe49	5	(232, 203, 168)-(234, 202, 167)	0.621587	0.517638	2	NA	NA
local/data/WT_th0.901.gd	(235, 202, 168)-(238, 204, 172)	0.525772	0.00644	0.06244	9	0	#ff0009	1	(234, 202, 167)-(235, 202, 168)	1.04049	4.1566	0	NA	NA
local/data/WT_th0.901.gd	(235, 202, 168)-(236, 197, 173)	0.71774	0.027906	0.111248	39	0	#8100ff	4	(234, 202, 167)-(235, 202, 168)	1.8538	5.67424	2	2.0005	0.774656
local/data/WT_th0.901.gd	(236, 197, 173)-(237, 195, 171)	0.28141	0.005009	0.07527	7	0	#5cff7fffffffffffffa4	2	(235, 202, 168)-(236, 197, 173)	0.676597	0.392078	2	NA	NA
local/data/WT_th0.901.gd	(237, 195, 171)-(240, 192, 166)	0.652264	0.01932	0.097099	27	0	#00ff62	1	(236, 197, 173)-(237, 195, 171)	1.29001	2.31784	0	NA	NA
local/data/WT_th0.901.gd	(237, 195, 171)-(239, 191, 174)	0.525772	0.009302	0.075044	13	0	#fff57ffffffffffffef8	1	(236, 197, 173)-(237, 195, 171)	0.996997	1.86835	0	NA	NA
local/data/WT_th0.901.gd	(236, 196, 176)-(236, 197, 173)	0.305377	0.00644	0.081931	9	0	#30ff7fffffffffffffd0	2	(235, 202, 168)-(236, 197, 173)	0.736469	0.425469	2	2.64224	NA
local/data/WT_th0.901.gd	(236, 196, 176)-(239, 194, 184)	0.95764	0.013595	0.067223	19	0	#fff47ffffffffffffef7	1	(236, 196, 176)-(236, 197, 173)	0.820488	3.13593	0	NA	NA
local/data/WT_th0.901.gd	(235, 194, 180)-(236, 196, 176)	0.468916	0.005009	0.05831	7	0	#00c4ff	1	(236, 196, 176)-(236, 197, 173)	0.711702	1.53553	0	NA	NA
local/data/WT_th0.901.gd	(231, 199, 173)-(232, 203, 168)	0.741706	0.037208	0.126365	52	0	#d700ff	2	(230, 208, 163)-(232, 203, 168)	0.911242	0.99402	2	NA	NA
local/data/WT_th0.901.gd	(231, 199, 173)-(231, 199, 175)	0.178885	0.002147	0.061804	3	0	#0050ff	1	(231, 199, 173)-(232, 203, 168)	0.489088	0.241181	0	NA	NA
local/data/WT_th0.901.gd	(229, 195, 178)-(231, 199, 173)	0.831149	0.048657	0.136508	68	0	#00ff3e	1	(231, 199, 173)-(232, 203, 168)	1.08026	1.12059	0	NA	NA
local/data/WT_th0.901.gd	(230, 208, 163)-(230, 210, 167)	0.562821	0.030768	0.131914	43	0	#00caff	20	(229, 208, 162)-(230, 208, 163)	2.19818	4.44949	2	3.33444	3.16422
local/data/WT_th0.901.gd	(230, 210, 167)-(232, 210, 169)	0.309839	0.009302	0.097757	13	0	#ff257ffffffffffffe28	13	(230, 208, 163)-(230, 210, 167)	0.741062	0.55051	2	NA	NA
local/data/WT_th0.901.gd	(232, 210, 169)-(235, 216, 167)	0.713278	0.018604	0.091117	26	0	#00ff92	1	(230, 210, 167)-(232, 210, 169)	0.93208	2.3021	0	NA	NA
local/data/WT_th0.901.gd	(232, 210, 169)-(235, 212, 177)	0.892164	0.056528	0.142015	79	0	#f100ff	12	(230, 210, 167)-(232, 210, 169)	1.45274	2.87945	3	5.36247	NA
local/data/WT_th0.901.gd	(235, 212, 177)-(238, 214, 175)	0.399281	0.011449	0.095535	16	0	#ff0008	2	(232, 210, 169)-(235, 212, 177)	0.672712	0.447543	2	1.95606	NA
local/data/WT_th0.901.gd	(238, 214, 175)-(241, 213, 177)	0.370853	0.00644	0.074347	9	0	#f300ff	1	(235, 212, 177)-(238, 214, 175)	0.778215	0.928802	0	NA	NA
local/data/WT_th0.901.gd	(238, 214, 175)-(240, 213, 171)	0.460296	0.005009	0.058854	7	0	#ff157ffffffffffffe18	1	(235, 212, 177)-(238, 214, 175)	0.616042	1.15281	0	NA	NA
local/data/WT_th0.901.gd	(235, 212, 177)-(237, 231, 188)	2.4781	0.111625	0.119742	156	0	#ff0003	1	(232, 210, 169)-(235, 212, 177)	0.843163	2.77763	0	NA	NA
local/data/WT_th0.901.gd	(234, 210, 181)-(235, 212, 177)	0.460296	0.022182	0.123853	31	0	#00bfff	9	(232, 210, 169)-(235, 212, 177)	0.872109	0.515932	2	2.4451	NA
local/data/WT_th0.901.gd	(234, 210, 181)-(238, 209, 191)	1.07967	0.02576	0.087146	36	0	#00b7ff	4	(234, 210, 181)-(235, 212, 177)	0.703629	2.3456	2	NA	0.609603
local/data/WT_th0.901.gd	(238, 209, 191)-(242, 210, 192)	0.431868	0.005009	0.06076	7	0	#1f00ff	1	(234, 210, 181)-(238, 209, 191)	0.697217	0.4	0	NA	NA
local/data/WT_th0.901.gd	(238, 209, 191)-(238, 209, 194)	0.268328	0.00644	0.087404	9	0	#ff107ffffffffffffe13	3	(234, 210, 181)-(238, 209, 191)	1.00296	0.248528	2	17.6261	NA
local/data/WT_th0.901.gd	(238, 209, 194)-(240, 212, 204)	1.07967	0.02576	0.087146	36	0	#fff57ffffffffffffef8	2	(238, 209, 191)-(238, 209, 194)	0.997052	4.02369	2	2.40946	0.553489
local/data/WT_th0.901.gd	(240, 212, 204)-(240, 215, 201)	0.379473	0.005724	0.069294	8	0	#00ff35	1	(238, 209, 194)-(240, 212, 204)	0.795149	0.351472	0	NA	NA
local/data/WT_th0.901.gd	(239, 211, 206)-(240, 212, 204)	0.244362	0.002862	0.06106	4	0	#5800ff	1	(238, 209, 194)-(240, 212, 204)	0.70066	0.22633	0	NA	NA
local/data/WT_th0.901.gd	(235, 197, 194)-(238, 209, 194)	1.46361	0.025044	0.073801	35	0	#d000ff	1	(238, 209, 191)-(238, 209, 194)	0.844372	5.45453	0	NA	NA
local/data/WT_th0.901.gd	(232, 208, 186)-(234, 210, 181)	0.652264	0.020035	0.09888	28	0	#7a00ff	5	(234, 210, 181)-(235, 212, 177)	0.798372	1.41705	2	1.33166	0.702694
local/data/WT_th0.901.gd	(232, 208, 186)-(232, 211, 188)	0.342425	0.004293	0.063174	6	0	#c500ff	1	(232, 208, 186)-(234, 210, 181)	0.638889	0.524979	0	NA	NA
local/data/WT_th0.901.gd	(231, 207, 187)-(232, 208, 186)	0.154919	0.001431	0.054226	2	0	#4b00ff	4	(232, 208, 186)-(234, 210, 181)	0.548397	0.23751	2	NA	NA
local/data/WT_th0.901.gd	(231, 204, 183)-(231, 207, 187)	0.525772	0.023613	0.119564	33	0	#bc00ff	1	(231, 207, 187)-(232, 208, 186)	2.20493	3.39385	0	NA	NA
local/data/WT_th0.901.gd	(230, 207, 190)-(231, 207, 187)	0.379473	0.011449	0.097997	16	0	#99ff7fffffffffffff67	3	(231, 207, 187)-(232, 208, 186)	1.8072	2.44949	2	3.27088	NA
local/data/WT_th0.901.gd	(230, 207, 190)-(231, 205, 193)	0.370853	0.003578	0.055415	5	0	#dbff7fffffffffffff25	1	(230, 207, 190)-(231, 207, 187)	0.565477	0.977284	0	NA	NA
local/data/WT_th0.901.gd	(228, 203, 193)-(230, 207, 190)	0.525772	0.014311	0.09308	20	0	#c2ff7fffffffffffff3e	2	(230, 207, 190)-(231, 207, 187)	0.949832	1.38553	2	2.10748	2.00259
local/data/WT_th0.901.gd	(228, 203, 193)-(230, 200, 195)	0.399281	0.007871	0.079214	11	0	#ff767ffffffffffffe79	1	(228, 203, 193)-(230, 207, 190)	0.851022	0.759419	0	NA	NA
local/data/WT_th0.901.gd	(228, 203, 193)-(229, 204, 196)	0.342425	0.002862	0.051581	4	0	#b8ff7fffffffffffff48	1	(228, 203, 193)-(230, 207, 190)	0.554155	0.65128	0	NA	NA
local/data/WT_th0.901.gd	(229, 214, 171)-(230, 210, 167)	0.534393	0.022182	0.114946	31	0	#002eff	7	(230, 208, 163)-(230, 210, 167)	0.871368	0.94949	2	NA	0.665611
local/data/WT_th0.901.gd	(229, 214, 171)-(229, 214, 172)	0.089443	0.001431	0.071365	2	0	#5800ff	5	(229, 214, 171)-(230, 210, 167)	0.620857	0.167373	2	NA	NA
local/data/WT_th0.901.gd	(229, 214, 172)-(230, 218, 176)	0.534393	0.013595	0.089989	19	0	#00ffd8	4	(229, 214, 171)-(229, 214, 172)	1.26097	5.97469	2	NA	NA
local/data/WT_th0.901.gd	(230, 218, 176)-(231, 225, 175)	0.831149	0.023613	0.095096	33	0	#ff006c	2	(229, 214, 172)-(230, 218, 176)	1.05675	1.55532	2	1.42482	0.479786
local/data/WT_th0.901.gd	(231, 225, 175)-(232, 225, 174)	0.126491	0.001431	0.060011	2	0	#00ff05	1	(230, 218, 176)-(231, 225, 175)	0.631055	0.152188	0	NA	NA
local/data/WT_th0.901.gd	(229, 227, 176)-(231, 225, 175)	0.28141	0.002862	0.056899	4	0	#00ff19	1	(230, 218, 176)-(231, 225, 175)	0.598332	0.33858	0	NA	NA
local/data/WT_th0.901.gd	(230, 218, 176)-(231, 219, 181)	0.586787	0.017173	0.096518	24	0	#00f3ff	2	(229, 214, 172)-(230, 218, 176)	1.07255	1.09804	2	1.95676	NA
local/data/WT_th0.901.gd	(231, 219, 181)-(233, 221, 188)	0.765672	0.015026	0.079037	21	0	#ff0012	1	(230, 218, 176)-(231, 219, 181)	0.818885	1.30486	0	NA	NA
local/data/WT_th0.901.gd	(230, 218, 182)-(231, 219, 181)	0.154919	0.001431	0.054226	2	0	#22ff7fffffffffffffde	1	(230, 218, 176)-(231, 219, 181)	0.561819	0.264013	0	NA	NA
local/data/WT_th0.901.gd	(227, 213, 174)-(229, 214, 172)	0.28141	0.002862	0.056899	4	0	#ff00cb	1	(229, 214, 171)-(229, 214, 172)	0.797292	3.14626	0	NA	NA
local/data/WT_th0.901.gd	(227, 216, 171)-(229, 214, 171)	0.309839	0.015742	0.12717	22	0	#ae00ff	2	(229, 214, 171)-(230, 210, 167)	1.10635	0.579796	2	1.30158	NA
local/data/WT_th0.901.gd	(224, 215, 174)-(227, 216, 171)	0.464758	0.00644	0.066413	9	0	#00ffbe	1	(227, 216, 171)-(229, 214, 171)	0.522233	1.5	0	NA	NA
local/data/WT_th0.901.gd	(222, 219, 165)-(227, 216, 171)	0.933674	0.020035	0.082646	28	0	#00ffa2	1	(227, 216, 171)-(229, 214, 171)	0.649887	3.01342	0	NA	NA
local/data/WT_th0.901.gd	(225, 208, 158)-(225, 212, 160)	0.497344	0.013595	0.09328	19	0	#002bff	1	(223, 207, 154)-(225, 208, 158)	0.617114	0.692931	0	NA	NA
local/data/WT_th0.901.gd	(219, 204, 166)-(223, 207, 154)	1.39813	0.154557	0.187584	216	0	#a5ff7fffffffffffff5b	2	(223, 207, 154)-(224, 206, 153)	3.45932	9.02488	2	1.60672	NA
local/data/WT_th0.901.gd	(219, 204, 166)-(222, 203, 170)	0.497344	0.010733	0.082882	15	0	#ff267ffffffffffffe29	1	(219, 204, 166)-(223, 207, 154)	0.441839	0.355722	0	NA	NA
local/data/WT_th0.901.gd	(219, 201, 181)-(219, 204, 166)	1.74055	0.130229	0.154324	187	5	#fff27ffffffffffffef5	1	(219, 204, 166)-(223, 207, 154)	0.822695	1.24492	0	NA	NA
local/data/WT_th0.901.gd	(219, 200, 149)-(220, 205, 145)	0.680692	0.042933	0.141691	60	0	#f6ff7fffffffffffff0a	1	(219, 206, 144)-(220, 205, 145)	2.61299	4.39385	0	NA	NA
local/data/WT_th0.901.gd	(213, 209, 144)-(218, 205, 142)	0.652264	0.057243	0.167138	80	0	#0012ff	3	(215, 202, 132)-(218, 205, 142)	0.581694	0.53011	2	1.42659	NA
local/data/WT_th0.901.gd	(211, 207, 145)-(213, 209, 144)	0.28141	0.005724	0.080467	8	0	#ffbb7ffffffffffffebe	1	(213, 209, 144)-(218, 205, 142)	0.481439	0.431437	0	NA	NA
local/data/WT_th0.901.gd	(210, 219, 149)-(213, 209, 144)	1.30453	0.062252	0.123247	87	0	#00bfff	2	(213, 209, 144)-(218, 205, 142)	0.737394	2	2	1.10217	0.327561
local/data/WT_th0.901.gd	(210, 219, 149)-(210, 221, 149)	0.252982	0.002862	0.060011	4	0	#ffd17ffffffffffffed4	1	(210, 219, 149)-(213, 209, 144)	0.486914	0.193926	0	NA	NA
local/data/WT_th0.901.gd	(210, 219, 149)-(210, 219, 150)	0.089443	0.001431	0.071365	2	0	#40ff7fffffffffffffc0	1	(210, 219, 149)-(213, 209, 144)	0.579041	0.068563	0	NA	NA
local/data/WT_th0.901.gd	(213, 214, 130)-(215, 202, 132)	1.35246	0.085865	0.142158	120	0	#6eff7fffffffffffff92	1	(215, 201, 131)-(215, 202, 132)	2.36888	10.6921	0	NA	NA
local/data/WT_th0.901.gd	(209, 197, 125)-(212, 192, 122)	0.652264	0.049372	0.155223	69	0	#b0ff7fffffffffffff50	2	(207, 197, 123)-(209, 197, 125)	1.10179	2.10517	2	0.775898	0.54973
local/data/WT_th0.901.gd	(212, 192, 120)-(212, 192, 122)	0.252982	0.003578	0.067094	5	0	#ff00d9	1	(209, 197, 125)-(212, 192, 122)	0.432242	0.387853	0	NA	NA
local/data/WT_th0.901.gd	(212, 191, 123)-(212, 192, 122)	0.126491	0.001431	0.060011	2	0	#fff27ffffffffffffef5	1	(209, 197, 125)-(212, 192, 122)	0.386609	0.193926	0	NA	NA
local/data/WT_th0.901.gd	(202, 209, 128)-(206, 197, 122)	1.72778	0.161712	0.172605	226	0	#ff0048	1	(201, 194, 117)-(206, 197, 122)	0.588586	2.40724	0	NA	NA
local/data/WT_th0.901.gd	(199, 189, 122)-(201, 194, 117)	0.689312	0.071554	0.181775	100	0	#3200ff	1	(197, 192, 112)-(201, 194, 117)	0.607647	0.960392	0	NA	NA
local/data/WT_th0.901.gd	(194, 186, 117)-(197, 192, 112)	0.87266	0.079425	0.170209	111	0	#f000ff	1	(195, 190, 107)-(197, 192, 112)	0.590421	1.33789	0	NA	NA
local/data/WT_th0.901.gd	(195, 190, 107)-(197, 188, 106)	0.28141	0.030053	0.184373	42	0	#d8ff7fffffffffffff28	17	(193, 190, 105)-(195, 190, 107)	0.983937	1.11237	2	NA	NA
local/data/WT_th0.901.gd	(197, 188, 106)-(204, 189, 95)	1.32849	0.120927	0.170218	169	0	#ff5d7ffffffffffffe60	6	(195, 190, 107)-(197, 188, 106)	0.923228	4.72084	2	1.15794	0.571393
local/data/WT_th0.901.gd	(204, 189, 95)-(206, 191, 93)	0.309839	0.007155	0.085738	10	0	#2eff7fffffffffffffd2	5	(197, 188, 106)-(204, 189, 95)	0.503696	0.233226	2	NA	NA
local/data/WT_th0.901.gd	(206, 191, 93)-(209, 193, 92)	0.370853	0.020035	0.131136	28	0	#ff00c9	4	(204, 189, 95)-(206, 191, 93)	1.52949	1.19692	2	NA	NA
local/data/WT_th0.901.gd	(209, 193, 92)-(214, 199, 94)	0.844231	0.06583	0.157545	92	0	#cfff7fffffffffffff31	3	(206, 191, 93)-(209, 193, 92)	1.20139	2.27646	2	2.00464	NA
local/data/WT_th0.901.gd	(214, 199, 94)-(221, 206, 97)	0.970722	0.042217	0.117658	59	0	#ff047ffffffffffffe07	2	(209, 193, 92)-(214, 199, 94)	0.746819	1.14983	2	1.77772	4.90783
local/data/WT_th0.901.gd	(221, 206, 97)-(225, 209, 103)	0.778755	0.013595	0.074545	19	0	#ff1b7ffffffffffffe1e	1	(214, 199, 94)-(221, 206, 97)	0.633575	0.802242	0	NA	NA
local/data/WT_th0.901.gd	(221, 206, 97)-(223, 214, 94)	0.892164	0.020035	0.084547	28	0	#ff0027	1	(214, 199, 94)-(221, 206, 97)	0.718585	0.919072	0	NA	NA
local/data/WT_th0.901.gd	(214, 199, 94)-(217, 204, 82)	1.34384	0.04651	0.10496	65	0	#6e00ff	1	(209, 193, 92)-(214, 199, 94)	0.666223	1.59179	0	NA	NA
local/data/WT_th0.901.gd	(209, 193, 92)-(212, 191, 92)	0.407902	0.011449	0.09452	16	0	#00ff7f	1	(206, 191, 93)-(209, 193, 92)	0.720783	1.0999	0	NA	NA
local/data/WT_th0.901.gd	(199, 183, 86)-(206, 191, 93)	1.79741	0.138815	0.156791	270	76	#ff00e7	1	(204, 189, 95)-(206, 191, 93)	1.82871	5.80111	0	NA	NA
local/data/WT_th0.901.gd	(202, 191, 91)-(204, 189, 95)	0.488724	0.015742	0.101256	22	0	#00ff82	1	(197, 188, 106)-(204, 189, 95)	0.594861	0.367878	0	NA	NA
local/data/WT_th0.901.gd	(197, 188, 106)-(201, 185, 109)	0.554201	0.05939	0.184692	83	0	#ff0016	11	(195, 190, 107)-(197, 188, 106)	1.00173	1.96937	2	2.04191	NA
local/data/WT_th0.901.gd	(201, 185, 109)-(205, 181, 108)	0.591249	0.04007	0.146876	56	0	#ff00cf	6	(197, 188, 106)-(201, 185, 109)	0.795249	1.06685	2	NA	NA
local/data/WT_th0.901.gd	(205, 181, 108)-(208, 179, 110)	0.407902	0.032199	0.158515	45	0	#00ebff	5	(201, 185, 109)-(205, 181, 108)	1.07924	0.689898	2	21.1731	NA
local/data/WT_th0.901.gd	(208, 179, 110)-(211, 179, 112)	0.342425	0.024328	0.150383	34	0	#00ffda	2	(205, 181, 108)-(208, 179, 110)	0.948698	0.839479	2	NA	NA
local/data/WT_th0.901.gd	(211, 179, 112)-(216, 177, 107)	1.24767	0.103038	0.162134	169	25	#ff297ffffffffffffe2c	1	(208, 179, 110)-(211, 179, 112)	1.07814	3.64363	0	NA	NA
local/data/WT_th0.901.gd	(211, 179, 112)-(214, 181, 109)	0.497344	0.012164	0.088235	17	0	#ff00f0	1	(208, 179, 110)-(211, 179, 112)	0.586731	1.45242	0	NA	NA
local/data/WT_th0.901.gd	(205, 172, 123)-(208, 179, 110)	1.64695	0.12522	0.155568	180	5	#ff0067	3	(205, 181, 108)-(208, 179, 110)	0.981409	4.03762	2	1.02116	0.781106
local/data/WT_th0.901.gd	(205, 172, 123)-(210, 171, 132)	1.13653	0.024328	0.082545	34	0	#00ff7d	1	(205, 172, 123)-(208, 179, 110)	0.530605	0.690078	0	NA	NA
local/data/WT_th0.901.gd	(203, 170, 124)-(205, 172, 123)	0.28141	0.005009	0.07527	7	0	#ff00e1	2	(205, 172, 123)-(208, 179, 110)	0.483838	0.170867	2	2.09274	NA
local/data/WT_th0.901.gd	(202, 169, 124)-(203, 170, 124)	0.126491	0.001431	0.060011	2	0	#ff0023	1	(203, 170, 124)-(205, 172, 123)	0.797271	0.44949	0	NA	NA
local/data/WT_th0.901.gd	(201, 168, 127)-(203, 170, 124)	0.407902	0.002862	0.04726	4	0	#73ff7fffffffffffff8d	1	(203, 170, 124)-(205, 172, 123)	0.627875	1.44949	0	NA	NA
local/data/WT_th0.901.gd	(203, 178, 101)-(205, 181, 108)	0.876818	0.015026	0.073858	21	0	#00ff79	1	(201, 185, 109)-(205, 181, 108)	0.502859	1.48299	0	NA	NA
local/data/WT_th0.901.gd	(201, 185, 109)-(202, 181, 120)	1.22597	0.050088	0.114039	70	0	#0300ff	5	(197, 188, 106)-(201, 185, 109)	0.617453	2.21214	2	3.38963	0.867665
local/data/WT_th0.901.gd	(201, 183, 125)-(202, 181, 120)	0.615215	0.017173	0.094262	24	0	#00fff9	4	(201, 185, 109)-(202, 181, 120)	0.826576	0.50182	2	2.74714	1
local/data/WT_th0.901.gd	(201, 183, 125)-(202, 182, 126)	0.154919	0.001431	0.054226	2	0	#ff0001	3	(201, 183, 125)-(202, 181, 120)	0.575268	0.251813	2	NA	NA
local/data/WT_th0.901.gd	(202, 182, 126)-(205, 182, 127)	0.305377	0.005724	0.077245	8	0	#b6ff7fffffffffffff4a	1	(201, 183, 125)-(202, 182, 126)	1.42451	1.9712	0	NA	NA
local/data/WT_th0.901.gd	(202, 180, 131)-(202, 182, 126)	0.52131	0.01932	0.108612	27	0	#95ff7fffffffffffff6b	2	(201, 183, 125)-(202, 182, 126)	2.00296	3.36504	2	2.18242	NA
local/data/WT_th0.901.gd	(202, 180, 131)-(205, 178, 136)	0.623835	0.010018	0.071494	14	0	#ffed7ffffffffffffef0	1	(202, 180, 131)-(202, 182, 126)	0.658257	1.19667	0	NA	NA
local/data/WT_th0.901.gd	(200, 176, 137)-(202, 180, 131)	0.741706	0.017173	0.085848	24	0	#af00ff	1	(202, 180, 131)-(202, 182, 126)	0.790416	1.42277	0	NA	NA
local/data/WT_th0.901.gd	(199, 185, 128)-(201, 183, 125)	0.460296	0.010733	0.086153	15	0	#ff407ffffffffffffe43	1	(201, 183, 125)-(202, 181, 120)	0.913976	0.748187	0	NA	NA
local/data/WT_th0.901.gd	(199, 178, 122)-(202, 181, 120)	0.488724	0.01288	0.09159	18	0	#5e00ff	1	(201, 185, 109)-(202, 181, 120)	0.803147	0.398643	0	NA	NA
local/data/WT_th0.901.gd	(191, 193, 102)-(193, 190, 105)	0.43633	0.038639	0.167893	54	0	#19ff7fffffffffffffe7	3	(192, 189, 104)-(193, 190, 105)	3.09619	2.8165	2	0.988191	NA
local/data/WT_th0.901.gd	(191, 193, 102)-(191, 196, 99)	0.379473	0.011449	0.097997	16	0	#ff00af	2	(191, 193, 102)-(193, 190, 105)	0.583687	0.869694	2	4.48068	NA
local/data/WT_th0.901.gd	(191, 196, 99)-(192, 199, 100)	0.407902	0.00644	0.07089	9	0	#6e00ff	1	(191, 193, 102)-(191, 196, 99)	0.723393	1.07492	0	NA	NA
local/data/WT_th0.901.gd	(189, 199, 99)-(191, 196, 99)	0.534393	0.014311	0.092327	20	0	#5f00ff	1	(191, 193, 102)-(191, 196, 99)	0.94214	1.40825	0	NA	NA
local/data/WT_th0.901.gd	(189, 196, 105)-(191, 193, 102)	0.43633	0.00644	0.068542	9	0	#00ff2f	1	(191, 193, 102)-(193, 190, 105)	0.408248	1	0	NA	NA
local/data/WT_th0.901.gd	(185, 185, 100)-(192, 170, 100)	2.18134	0.246862	0.189797	345	0	#0009ff	2	(184, 185, 100)-(185, 185, 100)	2.65953	24.3882	2	0.86209	0.581893
local/data/WT_th0.901.gd	(192, 170, 100)-(198, 163, 103)	0.933674	0.017889	0.078094	25	0	#b9ff7fffffffffffff47	1	(185, 185, 100)-(192, 170, 100)	0.411457	0.428027	0	NA	NA
local/data/WT_th0.901.gd	(192, 170, 100)-(193, 169, 96)	0.431868	0.011449	0.09186	16	0	#00ffeb	1	(185, 185, 100)-(192, 170, 100)	0.483991	0.197982	0	NA	NA
local/data/WT_th0.901.gd	(181, 184, 105)-(184, 185, 100)	0.774597	0.153841	0.251434	215	0	#e300ff	1	(177, 184, 91)-(184, 185, 100)	0.565299	0.63531	0	NA	NA
local/data/WT_th0.901.gd	(173, 193, 100)-(177, 184, 91)	1.25213	0.551683	0.374494	771	0	#ffe47ffffffffffffee7	1	(176, 183, 90)-(177, 184, 91)	6.90621	8.08248	0	NA	NA
local/data/WT_th0.901.gd	(172, 172, 91)-(173, 171, 100)	1.14515	0.648281	0.424499	906	0	#1a00ff	2	(172, 171, 90)-(172, 172, 91)	7.07373	9.05317	2	2.52873	1.65385
local/data/WT_th0.901.gd	(172, 169, 106)-(173, 171, 100)	0.787375	0.304821	0.35104	426	0	#0c00ff	1	(172, 172, 91)-(173, 171, 100)	0.826952	0.687576	0	NA	NA
local/data/WT_th0.901.gd	(168, 169, 104)-(173, 171, 100)	0.71774	0.189619	0.289989	265	0	#0065ff	1	(172, 172, 91)-(173, 171, 100)	0.683133	0.626768	0	NA	NA
local/data/WT_th0.901.gd	(166, 179, 82)-(172, 171, 90)	1.30453	0.943084	0.479704	1320	2	#a500ff	1	(170, 168, 89)-(172, 171, 90)	2.13759	3.51764	0	NA	NA
local/data/WT_th0.901.gd	(169, 167, 88)-(170, 168, 89)	0.154919	0.001431	0.054226	2	0	#00c9ff	7	(166, 150, 93)-(170, 168, 89)	0.101844	0.069088	2	NA	NA
local/data/WT_th0.901.gd	(169, 167, 88)-(173, 163, 76)	1.50065	0.429325	0.301771	600	0	#ffc27ffffffffffffec5	5	(169, 167, 88)-(170, 168, 89)	5.5651	9.68667	2	0.735062	0.515589
local/data/WT_th0.901.gd	(173, 163, 76)-(178, 164, 78)	0.558359	0.026475	0.122853	37	0	#ff477ffffffffffffe4a	3	(169, 167, 88)-(173, 163, 76)	0.407107	0.372077	2	2.97986	1.25838
local/data/WT_th0.901.gd	(178, 164, 78)-(180, 164, 78)	0.309839	0.013595	0.118182	19	0	#00ff11	2	(173, 163, 76)-(178, 164, 78)	0.961977	0.55491	2	3.1592	NA
local/data/WT_th0.901.gd	(180, 164, 78)-(187, 166, 83)	1.06879	0.037208	0.105269	52	0	#00ff2f	1	(178, 164, 78)-(180, 164, 78)	0.890733	3.44949	0	NA	NA
local/data/WT_th0.901.gd	(180, 164, 78)-(182, 161, 77)	0.379473	0.007871	0.081255	11	0	#0035ff	1	(178, 164, 78)-(180, 164, 78)	0.687538	1.22474	0	NA	NA
local/data/WT_th0.901.gd	(177, 163, 81)-(178, 164, 78)	0.333805	0.003578	0.058409	5	0	#ffa27ffffffffffffea5	1	(173, 163, 76)-(178, 164, 78)	0.475439	0.597832	0	NA	NA
local/data/WT_th0.901.gd	(172, 162, 74)-(173, 163, 76)	0.252982	0.010018	0.112269	14	0	#00ffcf	2	(169, 167, 88)-(173, 163, 76)	0.372035	0.168581	2	NA	NA
local/data/WT_th0.901.gd	(172, 162, 74)-(172, 164, 71)	0.342425	0.003578	0.057669	5	0	#5400ff	1	(172, 162, 74)-(173, 163, 76)	0.513669	1.35355	0	NA	NA
local/data/WT_th0.901.gd	(172, 152, 83)-(172, 162, 74)	1.62525	0.166006	0.180313	232	0	#00ff78	1	(172, 162, 74)-(173, 163, 76)	1.60607	6.42436	0	NA	NA
local/data/WT_th0.901.gd	(167, 161, 85)-(169, 167, 88)	0.778755	0.244715	0.316268	342	0	#00ffc7	2	(169, 167, 88)-(170, 168, 89)	5.83244	5.02684	2	2.62652	NA
local/data/WT_th0.901.gd	(163, 164, 80)-(167, 161, 85)	1.30453	0.187472	0.213878	262	0	#009cff	1	(167, 161, 85)-(169, 167, 88)	0.676256	1.67515	0	NA	NA
local/data/WT_th0.901.gd	(159, 160, 85)-(167, 161, 85)	1.15823	0.259742	0.267177	363	0	#8200ff	1	(167, 161, 85)-(169, 167, 88)	0.84478	1.48728	0	NA	NA
local/data/WT_th0.901.gd	(149, 177, 81)-(170, 168, 89)	2.74832	0.654005	0.275221	914	0	#ff0007	4	(166, 150, 93)-(170, 168, 89)	0.516906	1.22564	2	1.29477	1.8018
local/data/WT_th0.901.gd	(145, 183, 72)-(149, 177, 81)	1.31541	0.110193	0.163295	154	0	#21ff7fffffffffffffdf	3	(149, 177, 81)-(170, 168, 89)	0.593322	0.478623	2	1.88667	NA
local/data/WT_th0.901.gd	(145, 183, 72)-(145, 190, 66)	0.848389	0.043648	0.12797	61	0	#00ffec	2	(145, 183, 72)-(149, 177, 81)	0.783678	0.644961	2	1.50449	NA
local/data/WT_th0.901.gd	(145, 190, 66)-(145, 196, 62)	0.929212	0.027191	0.096511	38	0	#ff000d	1	(145, 183, 72)-(145, 190, 66)	0.754166	1.09527	0	NA	NA
local/data/WT_th0.901.gd	(145, 190, 66)-(145, 192, 69)	0.399281	0.005009	0.063191	7	0	#00eaff	1	(145, 183, 72)-(145, 190, 66)	0.49379	0.470635	0	NA	NA
local/data/WT_th0.901.gd	(143, 173, 71)-(145, 183, 72)	1.32849	0.038639	0.096219	54	0	#ff007a	1	(145, 183, 72)-(149, 177, 81)	0.589234	1.00995	0	NA	NA
local/data/WT_th0.901.gd	(137, 170, 76)-(149, 177, 81)	2.31646	0.183894	0.158963	257	0	#ff207ffffffffffffe23	1	(149, 177, 81)-(170, 168, 89)	0.577584	0.842861	0	NA	NA
local/data/WT_th0.901.gd	(166, 150, 93)-(169, 142, 83)	1.46807	0.603917	0.36186	844	0	#0032ff	1	(165, 148, 93)-(166, 150, 93)	1.11989	5.21682	0	NA	NA
local/data/WT_th0.901.gd	(157, 150, 87)-(165, 148, 93)	1.19528	0.397126	0.325203	555	0	#00e2ff	1	(165, 145, 97)-(165, 148, 93)	1.08486	2.54902	0	NA	NA
local/data/WT_th0.901.gd	(158, 140, 84)-(164, 144, 96)	1.61437	0.477982	0.306994	668	0	#ff4f7ffffffffffffe52	3	(163, 141, 97)-(164, 144, 96)	1.30571	3.95773	2	0.730576	0.525709
local/data/WT_th0.901.gd	(158, 140, 84)-(160, 142, 82)	0.370853	0.021466	0.135738	30	0	#00deff	1	(158, 140, 84)-(164, 144, 96)	0.442153	0.229721	0	NA	NA
local/data/WT_th0.901.gd	(158, 140, 84)-(160, 140, 80)	0.497344	0.016457	0.102631	23	0	#003cff	2	(158, 140, 84)-(164, 144, 96)	0.334309	0.308074	2	NA	NA
local/data/WT_th0.901.gd	(160, 140, 80)-(165, 142, 71)	1.16495	0.039355	0.103698	55	0	#00ff3f	1	(158, 140, 84)-(160, 140, 80)	1.0104	2.34235	0	NA	NA
local/data/WT_th0.901.gd	(158, 138, 73)-(160, 140, 80)	0.839769	0.020751	0.088687	29	0	#ff0042	1	(158, 140, 84)-(160, 140, 80)	0.864139	1.68851	0	NA	NA
local/data/WT_th0.901.gd	(162, 139, 95)-(163, 141, 97)	0.28141	0.067261	0.275827	94	0	#ff00e3	2	(163, 139, 99)-(163, 141, 97)	2.00599	1.11237	2	NA	NA
local/data/WT_th0.901.gd	(155, 143, 88)-(162, 139, 95)	1.11702	0.212516	0.246088	297	0	#4800ff	1	(162, 139, 95)-(163, 141, 97)	0.892182	3.96937	0	NA	NA
local/data/WT_th0.901.gd	(153, 137, 88)-(162, 139, 95)	1.37416	0.363495	0.290172	508	0	#8400ff	1	(162, 139, 95)-(163, 141, 97)	1.05201	4.88312	0	NA	NA
local/data/WT_th0.901.gd	(152, 132, 95)-(159, 131, 98)	0.913866	0.299812	0.323153	419	0	#ff00d6	1	(156, 109, 101)-(159, 131, 98)	0.542797	0.355	0	NA	NA
local/data/WT_th0.901.gd	(129, 148, 118)-(156, 109, 101)	6.35048	4.41704	0.47053	6173	0	#00ff0e	288	(156, 101, 104)-(156, 109, 101)	0.685664	6.18187	2	0.645095	0.275459
local/data/WT_th0.901.gd	(129, 148, 118)-(131, 161, 119)	1.40485	0.376375	0.292025	526	0	#ff00d6	53	(129, 148, 118)-(156, 109, 101)	0.620629	0.22122	3	0.885504	1.23126
local/data/WT_th0.901.gd	(131, 161, 119)-(136, 161, 123)	0.831149	0.027906	0.10338	39	0	#10ff7ffffffffffffff0	1	(129, 148, 118)-(131, 161, 119)	0.35401	0.591627	0	NA	NA
local/data/WT_th0.901.gd	(131, 161, 119)-(135, 158, 124)	0.680692	0.020035	0.096794	28	0	#ff008e	1	(129, 148, 118)-(131, 161, 119)	0.331456	0.484529	0	NA	NA
local/data/WT_th0.901.gd	(130, 162, 118)-(131, 161, 119)	0.154919	0.001431	0.054226	2	0	#ff009d	51	(129, 148, 118)-(131, 161, 119)	0.185688	0.110274	2	NA	NA
local/data/WT_th0.901.gd	(130, 162, 118)-(133, 173, 121)	1.47669	0.19105	0.202934	267	0	#008bff	47	(130, 162, 118)-(131, 161, 119)	3.74239	9.53197	3	3.09997	1.48956
local/data/WT_th0.901.gd	(133, 173, 121)-(138, 169, 121)	0.652264	0.024328	0.108961	34	0	#00fff0	2	(130, 162, 118)-(133, 173, 121)	0.536929	0.441707	2	1.2524	0.762271
local/data/WT_th0.901.gd	(138, 169, 121)-(140, 168, 122)	0.244362	0.003578	0.068267	5	0	#00ffe1	1	(133, 173, 121)-(138, 169, 121)	0.626528	0.374637	0	NA	NA
local/data/WT_th0.901.gd	(138, 169, 121)-(139, 167, 119)	0.28141	0.002862	0.056899	4	0	#00ff97	1	(133, 173, 121)-(138, 169, 121)	0.522194	0.431437	0	NA	NA
local/data/WT_th0.901.gd	(133, 173, 121)-(134, 177, 123)	0.778755	0.076563	0.176903	107	0	#00ffbe	44	(130, 162, 118)-(133, 173, 121)	0.871726	0.527366	3	3.07549	1.22897
local/data/WT_th0.901.gd	(134, 177, 123)-(135, 179, 125)	0.28141	0.011449	0.113797	16	0	#bcff7fffffffffffff44	36	(133, 173, 121)-(134, 177, 123)	0.643277	0.36136	2	NA	NA
local/data/WT_th0.901.gd	(135, 179, 125)-(136, 185, 125)	0.913866	0.09302	0.18	130	0	#ff00e5	35	(134, 177, 123)-(135, 179, 125)	1.58176	3.24745	2	NA	1.82727
local/data/WT_th0.901.gd	(136, 185, 125)-(139, 184, 128)	0.525772	0.026475	0.126603	37	0	#00ffb5	1	(135, 179, 125)-(136, 185, 125)	0.70335	0.575328	0	NA	NA
local/data/WT_th0.901.gd	(136, 185, 125)-(137, 191, 125)	0.713278	0.117349	0.228842	164	0	#ff157ffffffffffffe18	34	(135, 179, 125)-(136, 185, 125)	1.27134	0.780506	2	1.14686	NA
local/data/WT_th0.901.gd	(137, 191, 125)-(138, 191, 126)	0.126491	0.001431	0.060011	2	0	#ffcd7ffffffffffffed0	11	(136, 185, 125)-(137, 191, 125)	0.262236	0.177338	2	NA	NA
local/data/WT_th0.901.gd	(138, 191, 126)-(144, 193, 128)	0.750326	0.064399	0.165287	90	0	#006aff	6	(137, 191, 125)-(138, 191, 126)	2.7543	5.93185	2	NA	3.1439
local/data/WT_th0.901.gd	(144, 193, 128)-(147, 192, 131)	0.407902	0.038639	0.173645	54	0	#ffeb7ffffffffffffeee	4	(138, 191, 126)-(144, 193, 128)	1.05056	0.543632	2	0.79536	1.12851
local/data/WT_th0.901.gd	(147, 192, 131)-(149, 190, 129)	0.309839	0.007155	0.085738	10	0	#00caff	2	(144, 193, 128)-(147, 192, 131)	0.493757	0.759592	2	3.1448	NA
local/data/WT_th0.901.gd	(149, 190, 129)-(151, 190, 132)	0.342425	0.005724	0.072947	8	0	#1800ff	1	(147, 192, 131)-(149, 190, 129)	0.850805	1.10517	0	NA	NA
local/data/WT_th0.901.gd	(149, 190, 129)-(150, 189, 126)	0.333805	0.004293	0.063984	6	0	#cb00ff	1	(147, 192, 131)-(149, 190, 129)	0.746272	1.07735	0	NA	NA
local/data/WT_th0.901.gd	(147, 192, 131)-(147, 193, 132)	0.126491	0.001431	0.060011	2	0	#ff867ffffffffffffe89	2	(144, 193, 128)-(147, 192, 131)	0.345594	0.310102	2	NA	NA
local/data/WT_th0.901.gd	(147, 193, 132)-(149, 191, 138)	0.807183	0.01932	0.087285	27	0	#47ff7fffffffffffffb9	1	(147, 192, 131)-(147, 193, 132)	1.45449	6.38134	0	NA	NA
local/data/WT_th0.901.gd	(146, 199, 141)-(147, 193, 132)	1.0557	0.027906	0.091728	39	0	#ff3e7ffffffffffffe41	1	(147, 192, 131)-(147, 193, 132)	1.52854	8.34606	0	NA	NA
local/data/WT_th0.901.gd	(144, 193, 128)-(145, 195, 122)	0.713278	0.036493	0.127614	51	0	#00ffea	2	(138, 191, 126)-(144, 193, 128)	0.772075	0.950624	2	1.25294	0.942001
local/data/WT_th0.901.gd	(145, 195, 122)-(147, 193, 122)	0.252982	0.003578	0.067094	5	0	#00ffe2	1	(144, 193, 128)-(145, 195, 122)	0.525756	0.354675	0	NA	NA
local/data/WT_th0.901.gd	(143, 195, 118)-(145, 195, 122)	0.431868	0.008587	0.079553	12	0	#00ff75	1	(144, 193, 128)-(145, 195, 122)	0.62339	0.605469	0	NA	NA
local/data/WT_th0.901.gd	(134, 194, 137)-(138, 191, 126)	1.30869	0.119495	0.170484	169	2	#2600ff	5	(137, 191, 125)-(138, 191, 126)	2.8409	10.3461	2	3.00413	1.33767
local/data/WT_th0.901.gd	(134, 194, 137)-(140, 195, 144)	1.11702	0.056528	0.126919	79	0	#96ff7fffffffffffff6a	2	(134, 194, 137)-(138, 191, 126)	0.744461	0.853545	2	1.19825	0.555043
local/data/WT_th0.901.gd	(140, 195, 144)-(142, 195, 144)	0.178885	0.002862	0.071365	4	0	#ff003c	1	(134, 194, 137)-(140, 195, 144)	0.562289	0.160145	0	NA	NA
local/data/WT_th0.901.gd	(140, 195, 144)-(140, 199, 146)	0.497344	0.007871	0.070976	11	0	#6000ff	1	(134, 194, 137)-(140, 195, 144)	0.559223	0.445241	0	NA	NA
local/data/WT_th0.901.gd	(131, 196, 138)-(134, 194, 137)	0.379473	0.024328	0.142854	34	0	#ff6d7ffffffffffffe70	3	(134, 194, 137)-(138, 191, 126)	0.837931	0.289965	3	5.94482	NA
local/data/WT_th0.901.gd	(131, 196, 138)-(132, 199, 136)	0.370853	0.010018	0.092727	14	0	#ff001b	1	(131, 196, 138)-(134, 194, 137)	0.649104	0.977284	0	NA	NA
local/data/WT_th0.901.gd	(130, 198, 145)-(131, 196, 138)	0.876818	0.050088	0.134846	70	0	#00ff2f	1	(131, 196, 138)-(134, 194, 137)	0.943943	2.31062	0	NA	NA
local/data/WT_th0.901.gd	(128, 196, 134)-(131, 196, 138)	0.468916	0.017889	0.110196	25	0	#008dff	1	(131, 196, 138)-(134, 194, 137)	0.771389	1.2357	0	NA	NA
local/data/WT_th0.901.gd	(137, 191, 125)-(137, 197, 125)	0.750326	0.080856	0.185207	113	0	#00ff5c	23	(136, 185, 125)-(137, 191, 125)	0.809322	1.05194	2	NA	NA
local/data/WT_th0.901.gd	(137, 197, 125)-(139, 207, 129)	1.23905	0.168152	0.207841	235	0	#5900ff	18	(137, 191, 125)-(137, 197, 125)	1.12221	1.65135	2	1.07037	0.493641
local/data/WT_th0.901.gd	(139, 207, 129)-(140, 209, 130)	0.244362	0.007871	0.101256	11	0	#00e7ff	15	(137, 197, 125)-(139, 207, 129)	0.487181	0.197217	2	NA	NA
local/data/WT_th0.901.gd	(140, 209, 130)-(141, 213, 134)	0.713278	0.080856	0.189956	113	0	#ff00d3	14	(139, 207, 129)-(140, 209, 130)	1.87599	2.91894	3	1.56357	2.70803
local/data/WT_th0.901.gd	(141, 213, 134)-(145, 211, 138)	0.562821	0.016457	0.096476	23	0	#7fff7fffffffffffff81	3	(140, 209, 130)-(141, 213, 134)	0.507889	0.789062	2	NA	0.900208
local/data/WT_th0.901.gd	(145, 211, 138)-(147, 214, 137)	0.370853	0.017173	0.121408	24	0	#00ff3a	1	(141, 213, 134)-(145, 211, 138)	1.25842	0.658919	0	NA	NA
local/data/WT_th0.901.gd	(145, 211, 138)-(146, 210, 139)	0.154919	0.001431	0.054226	2	0	#d100ff	2	(141, 213, 134)-(145, 211, 138)	0.562061	0.275255	2	NA	NA
local/data/WT_th0.901.gd	(146, 210, 139)-(154, 208, 138)	0.892164	0.027191	0.098495	38	0	#ccff7fffffffffffff34	1	(145, 211, 138)-(146, 210, 139)	1.81638	5.75889	0	NA	NA
local/data/WT_th0.901.gd	(145, 208, 143)-(146, 210, 139)	0.460296	0.00644	0.066734	9	0	#007fff	1	(145, 211, 138)-(146, 210, 139)	1.23067	2.9712	0	NA	NA
local/data/WT_th0.901.gd	(141, 213, 134)-(142, 214, 133)	0.154919	0.001431	0.054226	2	0	#ffde7ffffffffffffee1	3	(140, 209, 130)-(141, 213, 134)	0.285465	0.217193	2	NA	NA
local/data/WT_th0.901.gd	(142, 214, 133)-(151, 214, 134)	1.04708	0.045795	0.117989	64	0	#00ff95	2	(141, 213, 134)-(142, 214, 133)	2.17589	6.75889	2	1.48756	1.15854
local/data/WT_th0.901.gd	(151, 214, 134)-(153, 216, 138)	0.497344	0.007871	0.070976	11	0	#e600ff	1	(142, 214, 133)-(151, 214, 134)	0.601545	0.474981	0	NA	NA
local/data/WT_th0.901.gd	(149, 219, 130)-(151, 214, 134)	0.652264	0.012164	0.077047	17	0	#00b5ff	1	(142, 214, 133)-(151, 214, 134)	0.653	0.622934	0	NA	NA
local/data/WT_th0.901.gd	(142, 214, 133)-(143, 218, 132)	0.431868	0.017889	0.114825	25	0	#0088ff	1	(141, 213, 134)-(142, 214, 133)	2.11754	2.78769	0	NA	NA
local/data/WT_th0.901.gd	(140, 217, 138)-(141, 213, 134)	0.534393	0.02576	0.123869	36	0	#ff547ffffffffffffe57	8	(140, 209, 130)-(141, 213, 134)	0.652096	0.749207	2	NA	NA
local/data/WT_th0.901.gd	(140, 217, 138)-(140, 236, 145)	2.22066	0.125935	0.134356	184	8	#fffd7fffffffffffff00	3	(140, 217, 138)-(141, 213, 134)	1.08466	4.15548	2	1.49951	0.718637
local/data/WT_th0.901.gd	(140, 236, 145)-(147, 245, 153)	1.55305	0.034346	0.083902	48	0	#006bff	1	(140, 217, 138)-(140, 236, 145)	0.624472	0.699364	0	NA	NA
local/data/WT_th0.901.gd	(139, 238, 147)-(140, 236, 145)	0.28141	0.00644	0.085348	9	0	#00ff95	2	(140, 217, 138)-(140, 236, 145)	0.635237	0.126724	2	NA	NA
local/data/WT_th0.901.gd	(139, 238, 147)-(141, 246, 161)	1.79741	0.030768	0.073816	43	0	#4700ff	1	(139, 238, 147)-(140, 236, 145)	0.864887	6.38715	0	NA	NA
local/data/WT_th0.901.gd	(135, 244, 155)-(139, 238, 147)	1.05154	0.028622	0.09308	40	0	#003cff	1	(139, 238, 147)-(140, 236, 145)	1.0906	3.7367	0	NA	NA
local/data/WT_th0.901.gd	(137, 215, 143)-(140, 217, 138)	0.623835	0.012164	0.078783	17	0	#1cff7fffffffffffffe4	5	(140, 217, 138)-(141, 213, 134)	0.636017	1.16737	2	2.32619	0.603735
local/data/WT_th0.901.gd	(137, 215, 143)-(139, 214, 145)	0.28141	0.002862	0.056899	4	0	#ff0034	2	(137, 215, 143)-(140, 217, 138)	0.722222	0.451097	2	NA	NA
local/data/WT_th0.901.gd	(139, 214, 145)-(140, 217, 148)	0.407902	0.005009	0.062519	7	0	#ff00f4	1	(137, 215, 143)-(139, 214, 145)	1.09878	1.44949	0	NA	NA
local/data/WT_th0.901.gd	(137, 207, 151)-(139, 214, 145)	0.97488	0.017889	0.076425	25	0	#37ff7fffffffffffffc9	1	(137, 215, 143)-(139, 214, 145)	1.34318	3.46427	0	NA	NA
local/data/WT_th0.901.gd	(136, 215, 144)-(137, 215, 143)	0.126491	0.001431	0.060011	2	0	#ffb47ffffffffffffeb7	3	(137, 215, 143)-(140, 217, 138)	0.76172	0.202764	2	NA	NA
local/data/WT_th0.901.gd	(134, 218, 150)-(136, 215, 144)	0.721898	0.017173	0.087018	24	0	#00ffb2	2	(136, 215, 144)-(137, 215, 143)	1.45005	5.70711	2	1.88961	2.81947
local/data/WT_th0.901.gd	(134, 218, 150)-(135, 217, 153)	0.342425	0.002862	0.051581	4	0	#ff003d	1	(134, 218, 150)-(136, 215, 144)	0.592761	0.47434	0	NA	NA
local/data/WT_th0.901.gd	(130, 215, 155)-(134, 218, 150)	0.689312	0.010018	0.068014	14	0	#ff0026	1	(134, 218, 150)-(136, 215, 144)	0.781607	0.95486	0	NA	NA
local/data/WT_th0.901.gd	(131, 208, 149)-(136, 215, 144)	1.03174	0.026475	0.090377	37	0	#ff00f1	1	(136, 215, 144)-(137, 215, 143)	1.50602	8.1566	0	NA	NA
local/data/WT_th0.901.gd	(140, 206, 137)-(140, 209, 130)	0.868197	0.02576	0.097182	36	0	#2300ff	1	(139, 207, 129)-(140, 209, 130)	0.95976	3.55291	0	NA	NA
local/data/WT_th0.901.gd	(138, 209, 126)-(139, 207, 129)	0.370853	0.015742	0.116239	22	0	#0035ff	3	(137, 197, 125)-(139, 207, 129)	0.559269	0.299304	2	NA	NA
local/data/WT_th0.901.gd	(138, 209, 126)-(141, 210, 118)	0.994689	0.022182	0.084252	31	0	#8dff7fffffffffffff73	1	(138, 209, 126)-(139, 207, 129)	0.724815	2.68216	0	NA	NA
local/data/WT_th0.901.gd	(133, 208, 131)-(138, 209, 126)	0.71774	0.090874	0.200752	141	14	#00ff4c	2	(138, 209, 126)-(139, 207, 129)	1.72706	1.93538	2	0.611766	1.05807
local/data/WT_th0.901.gd	(133, 206, 130)-(133, 208, 131)	0.215934	0.004293	0.079553	6	0	#002cff	1	(133, 208, 131)-(138, 209, 126)	0.396275	0.300852	0	NA	NA
local/data/WT_th0.901.gd	(130, 210, 135)-(133, 208, 131)	0.525772	0.004293	0.050982	6	0	#00ff92	1	(133, 208, 131)-(138, 209, 126)	0.253956	0.732539	0	NA	NA
local/data/WT_th0.901.gd	(135, 198, 124)-(137, 197, 125)	0.244362	0.013595	0.133077	19	0	#6400ff	5	(137, 191, 125)-(137, 197, 125)	0.718532	0.325674	2	2.22019	NA
local/data/WT_th0.901.gd	(133, 198, 127)-(135, 198, 124)	0.342425	0.008587	0.089341	12	0	#00ff92	1	(135, 198, 124)-(137, 197, 125)	0.671348	1.4013	0	NA	NA
local/data/WT_th0.901.gd	(132, 200, 121)-(135, 198, 124)	0.43633	0.015026	0.1047	21	0	#6300ff	4	(135, 198, 124)-(137, 197, 125)	0.78676	1.78559	2	NA	NA
local/data/WT_th0.901.gd	(132, 200, 121)-(134, 200, 117)	0.431868	0.014311	0.102703	20	0	#98ff7fffffffffffff68	3	(132, 200, 121)-(135, 198, 124)	0.980929	0.989774	2	NA	NA
local/data/WT_th0.901.gd	(134, 200, 117)-(136, 202, 115)	0.309839	0.005724	0.076687	8	0	#ff997ffffffffffffe9c	2	(132, 200, 121)-(134, 200, 117)	0.746685	0.717439	2	39.6399	NA
local/data/WT_th0.901.gd	(136, 202, 115)-(139, 198, 111)	0.591249	0.010018	0.073438	14	0	#00fffc	1	(134, 200, 117)-(136, 202, 115)	0.957638	1.90825	0	NA	NA
local/data/WT_th0.901.gd	(136, 202, 115)-(136, 206, 112)	0.586787	0.010733	0.076304	15	0	#ff008f	1	(134, 200, 117)-(136, 202, 115)	0.995012	1.89385	0	NA	NA
local/data/WT_th0.901.gd	(133, 197, 108)-(134, 200, 117)	1.01866	0.053666	0.129497	75	0	#0003ff	1	(132, 200, 121)-(134, 200, 117)	1.26089	2.35872	0	NA	NA
local/data/WT_th0.901.gd	(126, 198, 107)-(132, 200, 121)	1.72331	0.060106	0.105366	84	0	#00ff1b	1	(132, 200, 121)-(135, 198, 124)	1.00636	3.94956	0	NA	NA
local/data/WT_th0.901.gd	(134, 180, 129)-(135, 179, 125)	0.807183	0.02576	0.100788	36	0	#ff00e0	1	(134, 177, 123)-(135, 179, 125)	0.885677	2.86835	0	NA	NA
local/data/WT_th0.901.gd	(134, 177, 123)-(135, 176, 122)	0.154919	0.001431	0.054226	2	0	#00ffed	3	(133, 173, 121)-(134, 177, 123)	0.306528	0.198932	2	NA	NA
local/data/WT_th0.901.gd	(135, 176, 122)-(139, 177, 121)	0.554201	0.032199	0.135993	45	0	#ff8a7ffffffffffffe8d	1	(134, 177, 123)-(135, 176, 122)	2.5079	3.57735	0	NA	NA
local/data/WT_th0.901.gd	(135, 176, 122)-(137, 175, 124)	0.28141	0.004293	0.069686	6	0	#00ff4a	2	(134, 177, 123)-(135, 176, 122)	1.28512	1.8165	2	2.80068	NA
local/data/WT_th0.901.gd	(137, 175, 124)-(140, 170, 130)	0.807183	0.005724	0.047512	8	0	#000dff	1	(135, 176, 122)-(137, 175, 124)	0.681794	2.86835	0	NA	NA
local/data/WT_th0.901.gd	(137, 175, 124)-(138, 174, 124)	0.126491	0.001431	0.060011	2	0	#8b00ff	1	(135, 176, 122)-(137, 175, 124)	0.861151	0.44949	0	NA	NA
local/data/WT_th0.901.gd	(132, 180, 120)-(134, 177, 123)	0.497344	0.039355	0.158707	55	0	#00ffb1	5	(133, 173, 121)-(134, 177, 123)	0.897142	0.63864	2	1.43768	NA
local/data/WT_th0.901.gd	(130, 181, 118)-(132, 180, 120)	0.28141	0.011449	0.113797	16	0	#9400ff	2	(132, 180, 120)-(134, 177, 123)	0.71703	0.565826	2	NA	NA
local/data/WT_th0.901.gd	(130, 181, 118)-(130, 183, 118)	0.252982	0.004293	0.073498	6	0	#ccff7fffffffffffff34	1	(130, 181, 118)-(132, 180, 120)	0.645864	0.898979	0	NA	NA
local/data/WT_th0.901.gd	(128, 183, 116)-(130, 181, 118)	0.370853	0.026475	0.150745	37	0	#14ff7fffffffffffffec	1	(130, 181, 118)-(132, 180, 120)	1.32468	1.31784	0	NA	NA
local/data/WT_th0.901.gd	(127, 183, 126)-(132, 180, 120)	0.868197	0.017889	0.080985	25	0	#00ffaa	3	(132, 180, 120)-(134, 177, 123)	0.510279	1.74567	2	4.0306	1.05495
local/data/WT_th0.901.gd	(125, 182, 128)-(127, 183, 126)	0.28141	0.005009	0.07527	7	0	#00ffb2	2	(127, 183, 126)-(132, 180, 120)	0.929433	0.324132	2	4.82194	NA
local/data/WT_th0.901.gd	(123, 182, 132)-(125, 182, 128)	0.431868	0.00644	0.068895	9	0	#00ffa9	1	(125, 182, 128)-(127, 183, 126)	0.915307	1.53465	0	NA	NA
local/data/WT_th0.901.gd	(123, 179, 125)-(125, 182, 128)	0.43633	0.005009	0.060448	7	0	#7d00ff	1	(125, 182, 128)-(127, 183, 126)	0.803087	1.55051	0	NA	NA
local/data/WT_th0.901.gd	(124, 188, 128)-(127, 183, 126)	0.615215	0.00644	0.057723	9	0	#00ecff	1	(127, 183, 126)-(132, 180, 120)	0.712766	0.708612	0	NA	NA
local/data/WT_th0.901.gd	(133, 173, 121)-(134, 174, 115)	0.68485	0.031484	0.120968	44	0	#00ffbc	1	(130, 162, 118)-(133, 173, 121)	0.596097	0.463775	0	NA	NA
local/data/WT_th0.901.gd	(130, 161, 116)-(130, 162, 118)	0.28141	0.008587	0.098551	12	0	#f800ff	4	(130, 162, 118)-(131, 161, 119)	1.81743	1.8165	2	NA	NA
local/data/WT_th0.901.gd	(130, 161, 116)-(133, 162, 110)	0.741706	0.020035	0.092727	28	0	#ff567ffffffffffffe59	2	(130, 161, 116)-(130, 162, 118)	0.940898	2.63567	2	NA	NA
local/data/WT_th0.901.gd	(133, 162, 110)-(137, 163, 113)	0.562821	0.012164	0.082943	17	0	#5100ff	1	(130, 161, 116)-(133, 162, 110)	0.894492	0.758819	0	NA	NA
local/data/WT_th0.901.gd	(133, 162, 110)-(133, 167, 103)	0.933674	0.029337	0.100008	41	0	#f3ff7fffffffffffff0d	1	(130, 161, 116)-(133, 162, 110)	1.07853	1.25882	0	NA	NA
local/data/WT_th0.901.gd	(125, 166, 112)-(130, 161, 116)	0.746168	0.023613	0.100365	33	0	#004aff	2	(130, 161, 116)-(130, 162, 118)	1.0184	2.65153	2	2.65494	1.057
local/data/WT_th0.901.gd	(125, 166, 112)-(125, 169, 114)	0.342425	0.007155	0.081557	10	0	#bb00ff	1	(125, 166, 112)-(130, 161, 116)	0.812604	0.458911	0	NA	NA
local/data/WT_th0.901.gd	(121, 166, 114)-(125, 166, 112)	0.431868	0.007155	0.072622	10	0	#fff17ffffffffffffef4	1	(125, 166, 112)-(130, 161, 116)	0.723579	0.57878	0	NA	NA
local/data/WT_th0.901.gd	(128, 148, 119)-(129, 148, 118)	0.126491	0.001431	0.060011	2	0	#ffa47ffffffffffffea7	235	(129, 148, 118)-(156, 109, 101)	0.127538	0.019918	2	NA	NA
local/data/WT_th0.901.gd	(121, 145, 114)-(128, 148, 119)	0.962102	0.103754	0.185275	145	0	#ffc47ffffffffffffec7	1	(128, 148, 119)-(129, 148, 118)	3.08737	7.60609	0	NA	NA
local/data/WT_th0.901.gd	(114, 153, 146)-(128, 148, 119)	3.79125	1.43681	0.347323	2008	0	#0009ff	234	(128, 148, 119)-(129, 148, 118)	5.7877	29.9725	2	0.654901	0.249207
local/data/WT_th0.901.gd	(114, 150, 148)-(114, 153, 146)	0.342425	0.044364	0.203075	62	0	#00ff48	11	(114, 153, 146)-(128, 148, 119)	0.584686	0.09032	2	1.39917	NA
local/data/WT_th0.901.gd	(114, 143, 144)-(114, 150, 148)	0.839769	0.035777	0.116452	50	0	#0b00ff	3	(114, 150, 148)-(114, 153, 146)	0.573445	2.45242	2	1.63432	NA
local/data/WT_th0.901.gd	(114, 143, 144)-(116, 136, 139)	0.876818	0.026475	0.098037	37	0	#ffc37ffffffffffffec6	2	(114, 143, 144)-(114, 150, 148)	0.841863	1.04412	2	1.41222	0.443465
local/data/WT_th0.901.gd	(116, 136, 139)-(116, 137, 138)	0.126491	0.001431	0.060011	2	0	#001bff	1	(114, 143, 144)-(116, 136, 139)	0.612123	0.144262	0	NA	NA
local/data/WT_th0.901.gd	(116, 134, 137)-(116, 136, 139)	0.252982	0.002862	0.060011	4	0	#c200ff	1	(114, 143, 144)-(116, 136, 139)	0.612123	0.288523	0	NA	NA
local/data/WT_th0.901.gd	(112, 141, 143)-(114, 143, 144)	0.28141	0.002147	0.049276	3	0	#ff0000	1	(114, 143, 144)-(114, 150, 148)	0.423141	0.335105	0	NA	NA
local/data/WT_th0.901.gd	(109, 140, 155)-(114, 150, 148)	1.37	0.073701	0.130858	103	0	#00ff31	8	(114, 150, 148)-(114, 153, 146)	0.644384	4.00089	2	NA	0.467589
local/data/WT_th0.901.gd	(109, 140, 155)-(109, 142, 158)	0.342425	0.004293	0.063174	6	0	#00ff95	1	(109, 140, 155)-(114, 150, 148)	0.482764	0.249945	0	NA	NA
local/data/WT_th0.901.gd	(107, 138, 156)-(109, 140, 155)	0.28141	0.017173	0.139373	24	0	#ffa77ffffffffffffeaa	7	(109, 140, 155)-(114, 150, 148)	1.06507	0.205409	2	2.2516	NA
local/data/WT_th0.901.gd	(107, 137, 161)-(107, 138, 156)	0.484262	0.011449	0.086749	16	0	#ff00fd	2	(107, 138, 156)-(109, 140, 155)	0.622421	1.72084	2	NA	NA
local/data/WT_th0.901.gd	(107, 137, 161)-(113, 137, 160)	0.778755	0.016457	0.082017	23	0	#4dff7fffffffffffffb3	1	(107, 137, 161)-(107, 138, 156)	0.945461	1.60813	0	NA	NA
local/data/WT_th0.901.gd	(107, 134, 171)-(107, 137, 161)	1.202	0.032915	0.093362	46	0	#ffad7ffffffffffffeb0	1	(107, 137, 161)-(107, 138, 156)	1.07623	2.48213	0	NA	NA
local/data/WT_th0.901.gd	(103, 136, 157)-(107, 138, 156)	0.460296	0.01932	0.115586	27	0	#00fffe	5	(107, 138, 156)-(109, 140, 155)	0.829331	1.63567	2	1.24817	NA
local/data/WT_th0.901.gd	(102, 135, 156)-(103, 136, 157)	0.154919	0.001431	0.054226	2	0	#b2ff7fffffffffffff4e	4	(103, 136, 157)-(107, 138, 156)	0.469136	0.336565	2	NA	NA
local/data/WT_th0.901.gd	(102, 135, 156)-(103, 133, 154)	0.28141	0.002862	0.056899	4	0	#3bff7fffffffffffffc5	1	(102, 135, 156)-(103, 136, 157)	1.0493	1.8165	0	NA	NA
local/data/WT_th0.901.gd	(101, 136, 155)-(102, 135, 156)	0.154919	0.001431	0.054226	2	0	#90ff7fffffffffffff70	3	(102, 135, 156)-(103, 136, 157)	1	1	2	NA	NA
local/data/WT_th0.901.gd	(98, 138, 151)-(101, 136, 155)	0.586787	0.026475	0.11984	37	0	#0019ff	1	(101, 136, 155)-(102, 135, 156)	2.21003	3.78769	0	NA	NA
local/data/WT_th0.901.gd	(98, 137, 158)-(101, 136, 155)	0.407902	0.016457	0.113326	23	0	#ff0036	2	(101, 136, 155)-(102, 135, 156)	2.08989	2.63299	2	1.13083	NA
local/data/WT_th0.901.gd	(96, 139, 158)-(98, 137, 158)	0.252982	0.002147	0.051971	3	0	#ff7c7ffffffffffffe7f	1	(98, 137, 158)-(101, 136, 155)	0.458595	0.620204	0	NA	NA
local/data/WT_th0.901.gd	(96, 136, 164)-(98, 137, 158)	0.639181	0.010018	0.070631	14	0	#5600ff	1	(98, 137, 158)-(101, 136, 155)	0.623255	1.567	0	NA	NA
local/data/WT_th0.901.gd	(100, 139, 161)-(103, 136, 157)	0.562821	0.010733	0.077912	15	0	#00ff55	1	(103, 136, 157)-(107, 138, 156)	0.674058	1.22274	0	NA	NA
local/data/WT_th0.901.gd	(113, 154, 147)-(114, 153, 146)	0.154919	0.001431	0.054226	2	0	#e9ff7fffffffffffff17	223	(114, 153, 146)-(128, 148, 119)	0.156125	0.040862	2	NA	NA
local/data/WT_th0.901.gd	(113, 154, 147)-(117, 153, 153)	0.778755	0.108047	0.210151	151	0	#00ffe0	48	(113, 154, 147)-(114, 153, 146)	3.87548	5.02684	2	1.36438	1.45343
local/data/WT_th0.901.gd	(117, 153, 153)-(119, 155, 157)	0.505964	0.040786	0.160184	57	0	#ff00c8	47	(113, 154, 147)-(117, 153, 153)	0.762236	0.64971	2	NA	NA
local/data/WT_th0.901.gd	(119, 155, 157)-(121, 160, 159)	0.595407	0.028622	0.123699	40	0	#1300ff	7	(117, 153, 153)-(119, 155, 157)	0.772228	1.17678	2	0.827934	0.628879
local/data/WT_th0.901.gd	(121, 160, 159)-(123, 159, 158)	0.244362	0.002147	0.052879	3	0	#ff00eb	1	(119, 155, 157)-(121, 160, 159)	0.427485	0.410412	0	NA	NA
local/data/WT_th0.901.gd	(120, 161, 160)-(121, 160, 159)	0.154919	0.001431	0.054226	2	0	#0a00ff	6	(119, 155, 157)-(121, 160, 159)	0.438368	0.260191	2	NA	NA
local/data/WT_th0.901.gd	(120, 161, 160)-(121, 162, 160)	0.126491	0.001431	0.060011	2	0	#ff001e	4	(120, 161, 160)-(121, 160, 159)	1.10668	0.816497	2	NA	NA
local/data/WT_th0.901.gd	(121, 162, 160)-(124, 167, 162)	0.680692	0.022897	0.103477	32	0	#00ff33	2	(120, 161, 160)-(121, 162, 160)	1.72431	5.38134	2	NA	NA
local/data/WT_th0.901.gd	(124, 167, 162)-(124, 173, 157)	0.778755	0.010018	0.063989	14	0	#a100ff	1	(121, 162, 160)-(124, 167, 162)	0.618392	1.14406	0	NA	NA
local/data/WT_th0.901.gd	(123, 171, 169)-(124, 167, 162)	0.811341	0.027906	0.104634	39	0	#00ff32	1	(121, 162, 160)-(124, 167, 162)	1.01119	1.19194	0	NA	NA
local/data/WT_th0.901.gd	(118, 168, 157)-(121, 162, 160)	0.807183	0.025044	0.099378	35	0	#000fff	2	(120, 161, 160)-(121, 162, 160)	1.65601	6.38134	2	1.59134	0.586907
local/data/WT_th0.901.gd	(118, 168, 157)-(118, 170, 158)	0.215934	0.002862	0.064955	4	0	#00dfff	1	(118, 168, 157)-(121, 162, 160)	0.653614	0.267515	0	NA	NA
local/data/WT_th0.901.gd	(116, 167, 155)-(118, 168, 157)	0.28141	0.003578	0.063615	5	0	#0aff7ffffffffffffff6	1	(118, 168, 157)-(121, 162, 160)	0.640128	0.348633	0	NA	NA
local/data/WT_th0.901.gd	(118, 162, 161)-(120, 161, 160)	0.244362	0.005724	0.086352	8	0	#8b00ff	2	(120, 161, 160)-(121, 160, 159)	1.59245	1.57735	2	7.11326	NA
local/data/WT_th0.901.gd	(118, 162, 161)-(120, 165, 167)	0.704658	0.007871	0.059628	11	0	#ff0036	1	(118, 162, 161)-(120, 161, 160)	0.690524	2.88366	0	NA	NA
local/data/WT_th0.901.gd	(115, 165, 165)-(118, 162, 161)	0.623835	0.014311	0.085452	20	0	#00ff1c	1	(118, 162, 161)-(120, 161, 160)	0.989582	2.55291	0	NA	NA
local/data/WT_th0.901.gd	(119, 155, 157)-(120, 153, 162)	0.746168	0.065114	0.166665	91	0	#abff7fffffffffffff55	40	(117, 153, 153)-(119, 155, 157)	1.04046	1.47474	2	NA	NA
local/data/WT_th0.901.gd	(120, 153, 162)-(122, 152, 165)	0.431868	0.070839	0.228499	99	0	#4b00ff	39	(119, 155, 157)-(120, 153, 162)	1.37101	0.57878	2	1.31332	NA
local/data/WT_th0.901.gd	(122, 152, 165)-(130, 145, 159)	1.96541	0.251155	0.201683	351	0	#ff0087	2	(120, 153, 162)-(122, 152, 165)	0.882642	4.55096	2	0.856907	0.522298
local/data/WT_th0.901.gd	(130, 145, 159)-(135, 145, 157)	0.52131	0.014311	0.093478	20	0	#e6ff7fffffffffffff1a	1	(122, 152, 165)-(130, 145, 159)	0.46349	0.265242	0	NA	NA
local/data/WT_th0.901.gd	(130, 145, 159)-(132, 150, 159)	0.52131	0.012164	0.086182	17	0	#cf00ff	1	(122, 152, 165)-(130, 145, 159)	0.427316	0.265242	0	NA	NA
local/data/WT_th0.901.gd	(122, 152, 165)-(123, 153, 166)	0.154919	0.001431	0.054226	2	0	#ff00de	37	(120, 153, 162)-(122, 152, 165)	0.237312	0.358719	2	NA	NA
local/data/WT_th0.901.gd	(123, 153, 166)-(125, 152, 167)	0.252982	0.011449	0.120021	16	0	#ff002d	36	(122, 152, 165)-(123, 153, 166)	2.21336	1.63299	2	NA	NA
local/data/WT_th0.901.gd	(125, 152, 167)-(128, 151, 177)	1.63576	0.155988	0.174225	218	0	#8100ff	35	(123, 153, 166)-(125, 152, 167)	1.45162	6.46593	3	9.90981	1.09309
local/data/WT_th0.901.gd	(128, 151, 177)-(129, 150, 178)	0.154919	0.001431	0.054226	2	0	#3c00ff	24	(125, 152, 167)-(128, 151, 177)	0.311239	0.094708	2	NA	NA
local/data/WT_th0.901.gd	(129, 150, 178)-(136, 154, 175)	0.925054	0.068692	0.153743	96	0	#ff487ffffffffffffe4b	11	(128, 151, 177)-(129, 150, 178)	2.83524	5.9712	2	1.18697	0.423277
local/data/WT_th0.901.gd	(136, 154, 175)-(138, 153, 176)	0.244362	0.009302	0.110077	13	0	#ff3c7ffffffffffffe3f	8	(129, 150, 178)-(136, 154, 175)	0.715983	0.26416	2	NA	NA
local/data/WT_th0.901.gd	(138, 153, 176)-(142, 154, 174)	0.468916	0.021466	0.120713	30	0	#0016ff	7	(136, 154, 175)-(138, 153, 176)	1.09662	1.91894	2	NA	NA
local/data/WT_th0.901.gd	(142, 154, 174)-(146, 151, 173)	0.497344	0.023613	0.122934	33	0	#ffd87ffffffffffffedb	5	(138, 153, 176)-(142, 154, 174)	1.01839	1.06062	2	NA	NA
local/data/WT_th0.901.gd	(146, 151, 173)-(150, 152, 170)	0.497344	0.02576	0.1284	36	0	#ff7b7ffffffffffffe7e	3	(142, 154, 174)-(146, 151, 173)	1.04447	1	2	2.55884	NA
local/data/WT_th0.901.gd	(150, 152, 170)-(151, 151, 170)	0.126491	0.001431	0.060011	2	0	#3600ff	2	(146, 151, 173)-(150, 152, 170)	0.467372	0.254333	2	NA	NA
local/data/WT_th0.901.gd	(151, 151, 170)-(157, 152, 171)	0.807183	0.014311	0.075123	20	0	#ff0092	1	(150, 152, 170)-(151, 151, 170)	1.25183	6.38134	0	NA	NA
local/data/WT_th0.901.gd	(151, 148, 173)-(151, 151, 170)	0.43633	0.00644	0.068542	9	0	#ff0076	1	(150, 152, 170)-(151, 151, 170)	1.14217	3.44949	0	NA	NA
local/data/WT_th0.901.gd	(149, 153, 164)-(150, 152, 170)	0.87266	0.04007	0.120897	56	0	#9dff7fffffffffffff63	1	(146, 151, 173)-(150, 152, 170)	0.941562	1.75464	0	NA	NA
local/data/WT_th0.901.gd	(146, 150, 173)-(146, 151, 173)	0.089443	0.001431	0.071365	2	0	#ff002b	2	(142, 154, 174)-(146, 151, 173)	0.580516	0.179841	2	NA	NA
local/data/WT_th0.901.gd	(146, 148, 175)-(146, 150, 173)	0.252982	0.005009	0.079386	7	0	#00ff47	1	(146, 150, 173)-(146, 151, 173)	1.1124	2.82843	0	NA	NA
local/data/WT_th0.901.gd	(145, 147, 170)-(146, 150, 173)	0.407902	0.005009	0.062519	7	0	#ff0077	1	(146, 150, 173)-(146, 151, 173)	0.87605	4.56048	0	NA	NA
local/data/WT_th0.901.gd	(142, 154, 174)-(144, 157, 174)	0.407902	0.011449	0.09452	16	0	#6800ff	2	(138, 153, 176)-(142, 154, 174)	0.783013	0.869882	2	NA	NA
local/data/WT_th0.901.gd	(144, 157, 164)-(144, 157, 174)	1.24767	0.05939	0.123093	83	0	#00d3ff	1	(142, 154, 174)-(144, 157, 174)	1.30229	3.05876	0	NA	NA
local/data/WT_th0.901.gd	(143, 160, 177)-(144, 157, 174)	0.407902	0.005724	0.066836	8	0	#e100ff	1	(142, 154, 174)-(144, 157, 174)	0.707107	1	0	NA	NA
local/data/WT_th0.901.gd	(138, 153, 176)-(140, 148, 176)	0.52131	0.013595	0.091111	19	0	#ff0d7ffffffffffffe10	1	(136, 154, 175)-(138, 153, 176)	0.827702	2.13335	0	NA	NA
local/data/WT_th0.901.gd	(136, 154, 175)-(136, 155, 174)	0.126491	0.001431	0.060011	2	0	#1dff7fffffffffffffe3	3	(129, 150, 178)-(136, 154, 175)	0.390331	0.136739	2	NA	NA
local/data/WT_th0.901.gd	(136, 155, 174)-(136, 158, 174)	0.342425	0.009302	0.092989	13	0	#35ff7fffffffffffffcb	2	(136, 154, 175)-(136, 155, 174)	1.54954	2.70711	2	3.10492	NA
local/data/WT_th0.901.gd	(136, 158, 174)-(138, 159, 173)	0.244362	0.002147	0.052879	3	0	#9b00ff	1	(136, 155, 174)-(136, 158, 174)	0.568663	0.713622	0	NA	NA
local/data/WT_th0.901.gd	(134, 160, 180)-(136, 158, 174)	0.68485	0.016457	0.08746	23	0	#51ff7fffffffffffffaf	1	(136, 155, 174)-(136, 158, 174)	0.94054	2	0	NA	NA
local/data/WT_th0.901.gd	(132, 158, 172)-(136, 155, 174)	0.525772	0.053666	0.18025	75	0	#00fdff	1	(136, 154, 175)-(136, 155, 174)	3.00363	4.1566	0	NA	NA
local/data/WT_th0.901.gd	(129, 150, 178)-(131, 142, 178)	0.863735	0.102322	0.194187	143	0	#0800ff	13	(128, 151, 177)-(129, 150, 178)	3.58109	5.57539	2	4.87222	1.7271
local/data/WT_th0.901.gd	(131, 142, 178)-(135, 138, 173)	0.71774	0.031484	0.118164	44	0	#3400ff	4	(129, 150, 178)-(131, 142, 178)	0.608506	0.830972	2	1.01259	0.50961
local/data/WT_th0.901.gd	(135, 138, 173)-(137, 139, 173)	0.215934	0.002862	0.064955	4	0	#1aff7fffffffffffffe6	1	(131, 142, 178)-(135, 138, 173)	0.549702	0.300852	0	NA	NA
local/data/WT_th0.901.gd	(134, 137, 172)-(135, 138, 173)	0.154919	0.001431	0.054226	2	0	#00ff7a	3	(131, 142, 178)-(135, 138, 173)	0.458902	0.215843	2	NA	NA
local/data/WT_th0.901.gd	(134, 137, 172)-(136, 135, 171)	0.28141	0.007155	0.089965	10	0	#009fff	2	(134, 137, 172)-(135, 138, 173)	1.65908	1.8165	2	NA	NA
local/data/WT_th0.901.gd	(136, 135, 171)-(140, 136, 168)	0.497344	0.016457	0.102631	23	0	#00a0ff	1	(134, 137, 172)-(136, 135, 171)	1.14079	1.76733	0	NA	NA
local/data/WT_th0.901.gd	(131, 128, 173)-(136, 135, 171)	0.868197	0.022182	0.090181	31	0	#ff0024	1	(134, 137, 172)-(136, 135, 171)	1.0024	3.08516	0	NA	NA
local/data/WT_th0.901.gd	(134, 137, 172)-(134, 139, 170)	0.309839	0.003578	0.060626	5	0	#00ff26	1	(134, 137, 172)-(135, 138, 173)	1.11803	2	0	NA	NA
local/data/WT_th0.901.gd	(131, 142, 178)-(132, 139, 181)	0.407902	0.04651	0.190512	65	0	#6eff7fffffffffffff92	9	(129, 150, 178)-(131, 142, 178)	0.981073	0.472253	2	0.887258	NA
local/data/WT_th0.901.gd	(132, 139, 181)-(133, 138, 181)	0.126491	0.001431	0.060011	2	0	#003cff	4	(131, 142, 178)-(132, 139, 181)	0.314997	0.310102	2	NA	NA
local/data/WT_th0.901.gd	(133, 138, 181)-(139, 135, 177)	0.770135	0.029337	0.110116	41	0	#00ff89	3	(132, 139, 181)-(133, 138, 181)	1.83495	6.08845	2	1.48379	NA
local/data/WT_th0.901.gd	(139, 135, 177)-(141, 139, 183)	1.6099	0.034346	0.082407	48	0	#08ff7ffffffffffffff8	1	(133, 138, 181)-(139, 135, 177)	0.748363	2.09042	0	NA	NA
local/data/WT_th0.901.gd	(139, 135, 177)-(140, 134, 176)	0.154919	0.001431	0.054226	2	0	#64ff7fffffffffffff9c	2	(133, 138, 181)-(139, 135, 177)	0.49244	0.201159	2	NA	NA
local/data/WT_th0.901.gd	(140, 134, 176)-(145, 141, 176)	1.11256	0.062968	0.134222	88	0	#00ebff	1	(139, 135, 177)-(140, 134, 176)	2.47524	7.18154	0	NA	NA
local/data/WT_th0.901.gd	(139, 130, 177)-(140, 134, 176)	0.431868	0.007871	0.076166	11	0	#0013ff	1	(139, 135, 177)-(140, 134, 176)	1.40462	2.78769	0	NA	NA
local/data/WT_th0.901.gd	(133, 138, 181)-(135, 139, 183)	0.28141	0.005009	0.07527	7	0	#1d00ff	1	(132, 139, 181)-(133, 138, 181)	1.25428	2.22474	0	NA	NA
local/data/WT_th0.901.gd	(129, 134, 183)-(132, 139, 181)	0.615215	0.02576	0.115446	36	0	#ff777ffffffffffffe7a	5	(131, 142, 178)-(132, 139, 181)	0.605981	1.50824	2	2.05195	NA
local/data/WT_th0.901.gd	(129, 134, 183)-(131, 127, 184)	0.929212	0.020035	0.082845	28	0	#ff00f6	1	(129, 134, 183)-(132, 139, 181)	0.717602	1.51039	0	NA	NA
local/data/WT_th0.901.gd	(126, 132, 185)-(129, 134, 183)	0.407902	0.008587	0.081857	12	0	#ff00c8	4	(129, 134, 183)-(132, 139, 181)	0.709047	0.663023	2	NA	NA
local/data/WT_th0.901.gd	(126, 132, 185)-(128, 129, 191)	0.844231	0.035062	0.114977	49	0	#00ff38	1	(126, 132, 185)-(129, 134, 183)	1.40461	2.06969	0	NA	NA
local/data/WT_th0.901.gd	(122, 131, 184)-(126, 132, 185)	0.497344	0.027191	0.131919	38	0	#0007ff	3	(126, 132, 185)-(129, 134, 183)	1.61157	1.21928	2	1.48609	NA
local/data/WT_th0.901.gd	(121, 129, 184)-(122, 131, 184)	0.215934	0.004293	0.079553	6	0	#6d00ff	2	(122, 131, 184)-(126, 132, 185)	0.603048	0.434174	2	2.06815	NA
local/data/WT_th0.901.gd	(121, 129, 184)-(122, 127, 182)	0.28141	0.002862	0.056899	4	0	#10ff7ffffffffffffff0	1	(121, 129, 184)-(122, 131, 184)	0.715228	1.30323	0	NA	NA
local/data/WT_th0.901.gd	(119, 128, 182)-(121, 129, 184)	0.28141	0.002862	0.056899	4	0	#c300ff	1	(121, 129, 184)-(122, 131, 184)	0.715228	1.30323	0	NA	NA
local/data/WT_th0.901.gd	(117, 130, 185)-(122, 131, 184)	0.586787	0.013595	0.085877	19	0	#81ff7fffffffffffff7f	1	(122, 131, 184)-(126, 132, 185)	0.650989	1.17984	0	NA	NA
local/data/WT_th0.901.gd	(126, 146, 180)-(128, 151, 177)	0.615215	0.038639	0.141392	54	0	#00ff3f	6	(125, 152, 167)-(128, 151, 177)	0.81155	0.376103	2	2.88344	NA
local/data/WT_th0.901.gd	(124, 144, 178)-(126, 146, 180)	0.309839	0.010018	0.101447	14	0	#1d00ff	5	(126, 146, 180)-(128, 151, 177)	0.717485	0.503626	2	NA	NA
local/data/WT_th0.901.gd	(124, 144, 178)-(125, 142, 178)	0.215934	0.00644	0.097432	9	0	#ffb17ffffffffffffeb4	4	(124, 144, 178)-(126, 146, 180)	0.960428	0.696923	2	NA	NA
local/data/WT_th0.901.gd	(125, 142, 178)-(126, 137, 180)	0.549739	0.007155	0.064367	10	0	#ff0046	1	(124, 144, 178)-(125, 142, 178)	0.660634	2.54587	0	NA	NA
local/data/WT_th0.901.gd	(125, 140, 176)-(125, 142, 178)	0.252982	0.009302	0.108186	13	0	#ad00ff	3	(124, 144, 178)-(125, 142, 178)	1.11037	1.17157	2	2.44107	NA
local/data/WT_th0.901.gd	(125, 140, 176)-(127, 137, 172)	0.534393	0.010018	0.077246	14	0	#f100ff	1	(125, 140, 176)-(125, 142, 178)	0.714015	2.11237	0	NA	NA
local/data/WT_th0.901.gd	(123, 138, 177)-(125, 140, 176)	0.28141	0.00644	0.085348	9	0	#ff008c	2	(125, 140, 176)-(125, 142, 178)	0.788905	1.11237	2	NA	NA
local/data/WT_th0.901.gd	(123, 138, 177)-(128, 133, 167)	1.24767	0.073701	0.137123	103	0	#47ff7fffffffffffffb9	1	(123, 138, 177)-(125, 140, 176)	1.60664	4.43363	0	NA	NA
local/data/WT_th0.901.gd	(120, 137, 179)-(123, 138, 177)	0.370853	0.005009	0.065568	7	0	#b3ff7fffffffffffff4d	1	(123, 138, 177)-(125, 140, 176)	0.76824	1.31784	0	NA	NA
local/data/WT_th0.901.gd	(118, 143, 182)-(124, 144, 178)	0.713278	0.02576	0.107217	36	0	#ff657ffffffffffffe68	1	(124, 144, 178)-(126, 146, 180)	1.05688	2.3021	0	NA	NA
local/data/WT_th0.901.gd	(123, 142, 183)-(126, 146, 180)	0.876818	0.039355	0.119528	55	0	#1500ff	1	(126, 146, 180)-(128, 151, 177)	0.845363	1.42522	0	NA	NA
local/data/WT_th0.901.gd	(121, 156, 181)-(128, 151, 177)	0.994689	0.092305	0.171868	129	0	#ff00ef	5	(125, 152, 167)-(128, 151, 177)	0.986469	0.608088	2	1.12183	0.876192
local/data/WT_th0.901.gd	(118, 155, 182)-(121, 156, 181)	0.342425	0.010733	0.099886	15	0	#c5ff7fffffffffffff3b	4	(121, 156, 181)-(128, 151, 177)	0.581181	0.344253	2	1.95722	NA
local/data/WT_th0.901.gd	(116, 153, 183)-(118, 155, 182)	0.28141	0.002862	0.056899	4	0	#cdff7fffffffffffff33	1	(118, 155, 182)-(121, 156, 181)	0.569635	0.821816	0	NA	NA
local/data/WT_th0.901.gd	(115, 158, 182)-(118, 155, 182)	0.379473	0.007871	0.081255	11	0	#00ff57	3	(118, 155, 182)-(121, 156, 181)	0.813472	1.10819	3	3.34541	NA
local/data/WT_th0.901.gd	(115, 158, 182)-(116, 162, 182)	0.394819	0.004293	0.058833	6	0	#93ff7fffffffffffff6d	1	(115, 158, 182)-(118, 155, 182)	0.724054	1.04044	0	NA	NA
local/data/WT_th0.901.gd	(113, 160, 183)-(115, 158, 182)	0.28141	0.002147	0.049276	3	0	#00ffca	1	(115, 158, 182)-(118, 155, 182)	0.606436	0.741582	0	NA	NA
local/data/WT_th0.901.gd	(113, 157, 182)-(115, 158, 182)	0.215934	0.002862	0.064955	4	0	#dfff7fffffffffffff21	1	(115, 158, 182)-(118, 155, 182)	0.7994	0.569036	0	NA	NA
local/data/WT_th0.901.gd	(117, 159, 178)-(121, 156, 181)	0.562821	0.01288	0.085348	18	0	#ff577ffffffffffffe5a	1	(121, 156, 181)-(128, 151, 177)	0.496592	0.565826	0	NA	NA
local/data/WT_th0.901.gd	(125, 152, 167)-(126, 149, 167)	0.305377	0.008587	0.094605	12	0	#ff000a	1	(123, 153, 166)-(125, 152, 167)	0.788239	1.20711	0	NA	NA
local/data/WT_th0.901.gd	(123, 153, 166)-(124, 158, 164)	0.623835	0.035062	0.133754	49	0	#3900ff	1	(122, 152, 165)-(123, 153, 166)	2.46661	4.02684	0	NA	NA
local/data/WT_th0.901.gd	(119, 158, 171)-(120, 153, 162)	1.14961	0.084434	0.1529	122	4	#db00ff	1	(119, 155, 157)-(120, 153, 162)	0.917411	1.54068	0	NA	NA
local/data/WT_th0.901.gd	(117, 153, 153)-(119, 149, 154)	0.460296	0.011449	0.088978	16	0	#4d00ff	1	(113, 154, 147)-(117, 153, 153)	0.423402	0.591067	0	NA	NA
local/data/WT_th0.901.gd	(105, 161, 157)-(113, 154, 147)	1.5163	0.62753	0.362952	877	0	#ff00d8	175	(113, 154, 147)-(114, 153, 146)	6.69337	9.78769	2	0.3646	0.303862
local/data/WT_th0.901.gd	(105, 161, 157)-(106, 162, 156)	0.154919	0.001431	0.054226	2	0	#00c8ff	2	(105, 161, 157)-(113, 154, 147)	0.149402	0.102169	2	NA	NA
local/data/WT_th0.901.gd	(106, 162, 156)-(110, 167, 158)	0.652264	0.096598	0.217119	135	0	#ff627ffffffffffffe65	1	(105, 161, 157)-(106, 162, 156)	4.00399	4.21034	0	NA	NA
local/data/WT_th0.901.gd	(102, 161, 151)-(106, 162, 156)	0.689312	0.110909	0.226308	155	0	#ff027ffffffffffffe05	1	(105, 161, 157)-(106, 162, 156)	4.17345	4.44949	0	NA	NA
local/data/WT_th0.901.gd	(104, 162, 158)-(105, 161, 157)	0.154919	0.001431	0.054226	2	0	#29ff7fffffffffffffd7	173	(105, 161, 157)-(113, 154, 147)	0.149402	0.102169	2	NA	NA
local/data/WT_th0.901.gd	(103, 161, 160)-(104, 162, 158)	0.244362	0.051519	0.259055	72	0	#a100ff	121	(104, 162, 158)-(105, 161, 157)	4.77735	1.57735	2	1.44582	NA
local/data/WT_th0.901.gd	(103, 161, 160)-(108, 155, 166)	0.901088	0.163144	0.240064	228	0	#00e9ff	2	(103, 161, 160)-(104, 162, 158)	0.92669	3.68751	2	0.576963	0.688586
local/data/WT_th0.901.gd	(108, 155, 166)-(109, 157, 168)	0.28141	0.003578	0.063615	5	0	#00ff4b	1	(103, 161, 160)-(108, 155, 166)	0.264991	0.312301	0	NA	NA
local/data/WT_th0.901.gd	(108, 152, 165)-(108, 155, 166)	0.379473	0.007871	0.081255	11	0	#ffd37ffffffffffffed6	1	(103, 161, 160)-(108, 155, 166)	0.338471	0.421128	0	NA	NA
local/data/WT_th0.901.gd	(102, 162, 161)-(103, 161, 160)	0.154919	0.001431	0.054226	2	0	#a3ff7fffffffffffff5d	119	(103, 161, 160)-(104, 162, 158)	0.209321	0.633975	2	NA	NA
local/data/WT_th0.901.gd	(102, 162, 161)-(105, 165, 167)	1.06017	0.155988	0.216413	218	0	#ff00ae	1	(102, 162, 161)-(103, 161, 160)	3.99098	6.84334	0	NA	NA
local/data/WT_th0.901.gd	(95, 160, 167)-(102, 162, 161)	0.96626	0.402134	0.363968	562	0	#ff0015	118	(102, 162, 161)-(103, 161, 160)	6.71211	6.23718	2	2.89814	NA
local/data/WT_th0.901.gd	(94, 154, 176)-(95, 160, 167)	1.30869	0.221818	0.232277	310	0	#002eff	20	(95, 160, 167)-(102, 162, 161)	0.638178	1.35438	2	0.719602	1.19069
local/data/WT_th0.901.gd	(94, 154, 176)-(95, 155, 177)	0.154919	0.001431	0.054226	2	0	#ff00f4	18	(94, 154, 176)-(95, 160, 167)	0.233453	0.118378	2	NA	NA
local/data/WT_th0.901.gd	(95, 155, 177)-(98, 155, 180)	0.43633	0.018604	0.116499	26	0	#1bff7fffffffffffffe5	1	(94, 154, 176)-(95, 155, 177)	2.14841	2.8165	0	NA	NA
local/data/WT_th0.901.gd	(93, 155, 180)-(95, 155, 177)	0.407902	0.026475	0.143736	37	0	#ff0090	17	(94, 154, 176)-(95, 155, 177)	2.6507	2.63299	2	NA	NA
local/data/WT_th0.901.gd	(93, 155, 180)-(93, 164, 178)	1.21062	0.108762	0.169106	152	0	#1600ff	1	(93, 155, 180)-(95, 155, 177)	1.17651	2.96793	0	NA	NA
local/data/WT_th0.901.gd	(91, 152, 184)-(93, 155, 180)	0.525772	0.04007	0.155753	56	0	#ff0075	16	(93, 155, 180)-(95, 155, 177)	1.08361	1.28897	2	3.41642	NA
local/data/WT_th0.901.gd	(91, 152, 184)-(95, 149, 187)	0.554201	0.035062	0.141908	49	0	#ff297ffffffffffffe2c	12	(91, 152, 184)-(93, 155, 180)	0.911107	1.05407	2	1.06035	1.86063
local/data/WT_th0.901.gd	(95, 149, 187)-(96, 148, 186)	0.154919	0.001431	0.054226	2	0	#6dff7fffffffffffff93	11	(91, 152, 184)-(95, 149, 187)	0.382118	0.279537	2	NA	NA
local/data/WT_th0.901.gd	(96, 148, 186)-(103, 150, 178)	1.14515	0.035777	0.099723	50	0	#00a4ff	1	(95, 149, 187)-(96, 148, 186)	1.83905	7.39188	0	NA	NA
local/data/WT_th0.901.gd	(96, 148, 186)-(97, 146, 186)	0.215934	0.015026	0.14883	21	0	#ff00f1	10	(95, 149, 187)-(96, 148, 186)	2.74465	1.39385	2	NA	NA
local/data/WT_th0.901.gd	(97, 146, 186)-(108, 150, 186)	1.46807	0.061537	0.11551	86	0	#00ff3b	1	(96, 148, 186)-(97, 146, 186)	0.776117	6.79869	0	NA	NA
local/data/WT_th0.901.gd	(97, 141, 189)-(97, 146, 186)	0.689312	0.077994	0.189779	109	0	#8300ff	9	(96, 148, 186)-(97, 146, 186)	1.27513	3.19224	2	0.772707	NA
local/data/WT_th0.901.gd	(97, 141, 189)-(98, 140, 188)	0.154919	0.001431	0.054226	2	0	#32ff7fffffffffffffce	7	(97, 141, 189)-(97, 146, 186)	0.285731	0.224745	2	NA	NA
local/data/WT_th0.901.gd	(98, 140, 188)-(99, 139, 188)	0.126491	0.001431	0.060011	2	0	#e600ff	5	(97, 141, 189)-(98, 140, 188)	1.10668	0.816497	2	NA	NA
local/data/WT_th0.901.gd	(99, 139, 188)-(106, 134, 194)	1.06879	0.055812	0.128927	78	0	#ff7a7ffffffffffffe7d	2	(98, 140, 188)-(99, 139, 188)	2.14841	8.44949	2	1.0126	1.05513
local/data/WT_th0.901.gd	(106, 134, 194)-(111, 136, 194)	0.52131	0.004293	0.0512	6	0	#deff7fffffffffffff22	1	(99, 139, 188)-(106, 134, 194)	0.397123	0.48776	0	NA	NA
local/data/WT_th0.901.gd	(103, 129, 193)-(106, 134, 194)	0.586787	0.011449	0.078807	16	0	#ff008d	1	(99, 139, 188)-(106, 134, 194)	0.611248	0.549022	0	NA	NA
local/data/WT_th0.901.gd	(99, 139, 188)-(101, 136, 185)	0.43633	0.010733	0.088487	15	0	#90ff7fffffffffffff70	3	(98, 140, 188)-(99, 139, 188)	1.47453	3.44949	2	NA	NA
local/data/WT_th0.901.gd	(101, 136, 185)-(109, 138, 180)	0.96626	0.045079	0.121861	63	0	#00ff38	1	(99, 139, 188)-(101, 136, 185)	1.37716	2.21452	0	NA	NA
local/data/WT_th0.901.gd	(101, 136, 185)-(104, 133, 187)	0.43633	0.012164	0.094202	17	0	#eb00ff	2	(99, 139, 188)-(101, 136, 185)	1.06458	1	2	3.71935	NA
local/data/WT_th0.901.gd	(104, 133, 187)-(111, 129, 183)	0.962102	0.017889	0.076931	25	0	#7300ff	1	(101, 136, 185)-(104, 133, 187)	0.816662	2.20499	0	NA	NA
local/data/WT_th0.901.gd	(102, 131, 187)-(104, 133, 187)	0.252982	0.005009	0.079386	7	0	#ff527ffffffffffffe55	1	(101, 136, 185)-(104, 133, 187)	0.842727	0.579796	0	NA	NA
local/data/WT_th0.901.gd	(94, 137, 184)-(98, 140, 188)	0.591249	0.018604	0.100079	26	0	#ad00ff	2	(97, 141, 189)-(98, 140, 188)	1.84561	3.8165	2	NA	NA
local/data/WT_th0.901.gd	(94, 137, 184)-(95, 134, 182)	0.370853	0.007155	0.078369	10	0	#ff5d7ffffffffffffe60	1	(94, 137, 184)-(98, 140, 188)	0.783065	0.627237	0	NA	NA
local/data/WT_th0.901.gd	(88, 139, 185)-(94, 137, 184)	0.713278	0.026475	0.108696	37	0	#cdff7fffffffffffff33	1	(94, 137, 184)-(98, 140, 188)	1.0861	1.20639	0	NA	NA
local/data/WT_th0.901.gd	(91, 135, 200)-(97, 141, 189)	1.39397	0.045795	0.10226	64	0	#ff00a5	2	(97, 141, 189)-(97, 146, 186)	0.538838	2.02226	2	2.19487	0.643106
local/data/WT_th0.901.gd	(91, 135, 200)-(94, 133, 204)	0.586787	0.013595	0.085877	19	0	#00ffbb	1	(91, 135, 200)-(97, 141, 189)	0.839795	0.420947	0	NA	NA
local/data/WT_th0.901.gd	(88, 137, 201)-(91, 135, 200)	0.370853	0.004293	0.060704	6	0	#f3ff7fffffffffffff0d	1	(91, 135, 200)-(97, 141, 189)	0.593624	0.266041	0	NA	NA
local/data/WT_th0.901.gd	(94, 152, 190)-(95, 149, 187)	0.525772	0.014311	0.09308	20	0	#fffa7ffffffffffffefd	1	(91, 152, 184)-(95, 149, 187)	0.655921	0.948704	0	NA	NA
local/data/WT_th0.901.gd	(89, 151, 186)-(91, 152, 184)	0.28141	0.010018	0.106448	14	0	#a7ff7fffffffffffff59	4	(91, 152, 184)-(93, 155, 180)	0.683438	0.535232	2	1.0734	NA
local/data/WT_th0.901.gd	(89, 151, 186)-(89, 153, 189)	0.342425	0.002862	0.051581	4	0	#0093ff	1	(89, 151, 186)-(91, 152, 184)	0.484567	1.21682	0	NA	NA
local/data/WT_th0.901.gd	(88, 150, 186)-(89, 151, 186)	0.126491	0.001431	0.060011	2	0	#4800ff	3	(89, 151, 186)-(91, 152, 184)	0.563756	0.44949	2	NA	NA
local/data/WT_th0.901.gd	(86, 149, 187)-(88, 150, 186)	0.244362	0.005009	0.080775	7	0	#7aff7fffffffffffff86	2	(88, 150, 186)-(89, 151, 186)	1.34601	1.93185	2	NA	NA
local/data/WT_th0.901.gd	(84, 153, 191)-(86, 149, 187)	0.562821	0.010018	0.07527	14	0	#00e9ff	1	(86, 149, 187)-(88, 150, 186)	0.931852	2.30322	0	NA	NA
local/data/WT_th0.901.gd	(80, 150, 189)-(86, 149, 187)	0.713278	0.015026	0.081888	21	0	#e1ff7fffffffffffff1f	1	(86, 149, 187)-(88, 150, 186)	1.01379	2.91894	0	NA	NA
local/data/WT_th0.901.gd	(83, 145, 183)-(88, 150, 186)	0.778755	0.027906	0.106801	39	0	#33ff7fffffffffffffcd	1	(88, 150, 186)-(89, 151, 186)	1.7797	6.1566	0	NA	NA
local/data/WT_th0.901.gd	(93, 142, 173)-(94, 154, 176)	1.22151	0.062252	0.127366	87	0	#ff00b6	2	(94, 154, 176)-(95, 160, 167)	0.548338	0.933384	2	NA	1.06573
local/data/WT_th0.901.gd	(93, 142, 173)-(97, 136, 175)	0.811341	0.047941	0.137144	67	0	#09ff7ffffffffffffff7	1	(93, 142, 173)-(94, 154, 176)	1.07677	0.664214	0	NA	NA
local/data/WT_th0.901.gd	(92, 142, 169)-(93, 142, 173)	0.460296	0.007871	0.073777	11	0	#6500ff	1	(93, 142, 173)-(94, 154, 176)	0.57925	0.376826	0	NA	NA
local/data/WT_th0.901.gd	(88, 160, 168)-(95, 160, 167)	0.802721	0.268328	0.326194	375	0	#ffc67ffffffffffffec9	98	(95, 160, 167)-(102, 162, 161)	0.896215	0.83075	2	1.93511	NA
local/data/WT_th0.901.gd	(88, 160, 168)-(90, 174, 176)	1.74501	0.172446	0.177358	241	0	#00ff50	2	(88, 160, 168)-(95, 160, 167)	0.54372	2.17387	2	0.719456	0.450313
local/data/WT_th0.901.gd	(90, 174, 176)-(90, 177, 174)	0.342425	0.005724	0.072947	8	0	#ff002a	1	(88, 160, 168)-(90, 174, 176)	0.411295	0.19623	0	NA	NA
local/data/WT_th0.901.gd	(88, 176, 179)-(90, 174, 176)	0.407902	0.005009	0.062519	7	0	#fe00ff	1	(88, 160, 168)-(90, 174, 176)	0.352503	0.233752	0	NA	NA
local/data/WT_th0.901.gd	(86, 160, 168)-(88, 160, 168)	0.309839	0.070839	0.269769	99	0	#00deff	96	(88, 160, 168)-(95, 160, 167)	0.827021	0.385986	2	NA	NA
local/data/WT_th0.901.gd	(84, 157, 171)-(86, 160, 168)	0.43633	0.083003	0.246073	116	0	#ff00ef	65	(86, 160, 168)-(88, 160, 168)	0.912162	1.40825	2	NA	NA
local/data/WT_th0.901.gd	(84, 157, 171)-(85, 148, 166)	1.09275	0.23112	0.259468	323	0	#d700ff	15	(84, 157, 171)-(86, 160, 168)	1.05443	2.50442	2	1.19987	0.838688
local/data/WT_th0.901.gd	(84, 146, 164)-(85, 148, 166)	0.28141	0.015026	0.130371	21	0	#ffcb7ffffffffffffece	14	(84, 157, 171)-(85, 148, 166)	0.502457	0.257525	2	1.48684	NA
local/data/WT_th0.901.gd	(83, 145, 165)-(84, 146, 164)	0.154919	0.001431	0.054226	2	0	#fff37ffffffffffffef6	12	(84, 146, 164)-(85, 148, 166)	0.415932	0.55051	3	NA	NA
local/data/WT_th0.901.gd	(83, 145, 165)-(87, 139, 165)	0.68485	0.010018	0.068235	14	0	#8600ff	1	(83, 145, 165)-(84, 146, 164)	1.25836	4.42069	0	NA	NA
local/data/WT_th0.901.gd	(81, 144, 163)-(83, 145, 165)	0.28141	0.015742	0.133439	22	0	#00ff02	10	(83, 145, 165)-(84, 146, 164)	2.46082	1.8165	2	NA	NA
local/data/WT_th0.901.gd	(81, 140, 161)-(81, 144, 163)	0.505964	0.034346	0.146995	48	0	#004dff	7	(81, 144, 163)-(83, 145, 165)	1.10159	1.79796	2	4.89312	NA
local/data/WT_th0.901.gd	(81, 140, 161)-(83, 137, 164)	0.43633	0.026475	0.138975	37	0	#8aff7fffffffffffff76	4	(81, 140, 161)-(81, 144, 163)	0.945437	0.862372	2	3.13284	NA
local/data/WT_th0.901.gd	(83, 137, 164)-(86, 134, 162)	0.43633	0.020751	0.123037	29	0	#80ff7fffffffffffff80	3	(81, 140, 161)-(83, 137, 164)	0.885316	1	2	1.3386	NA
local/data/WT_th0.901.gd	(86, 134, 162)-(91, 137, 155)	0.896626	0.020751	0.085829	29	0	#ff3f7ffffffffffffe42	1	(83, 137, 164)-(86, 134, 162)	0.697593	2.05493	0	NA	NA
local/data/WT_th0.901.gd	(86, 133, 161)-(86, 134, 162)	0.126491	0.001431	0.060011	2	0	#0019ff	2	(83, 137, 164)-(86, 134, 162)	0.487746	0.289898	2	NA	NA
local/data/WT_th0.901.gd	(86, 133, 161)-(89, 131, 158)	0.43633	0.005724	0.064622	8	0	#00ccff	1	(86, 133, 161)-(86, 134, 162)	1.07684	3.44949	0	NA	NA
local/data/WT_th0.901.gd	(84, 131, 160)-(86, 133, 161)	0.28141	0.005724	0.080467	8	0	#ff0089	1	(86, 133, 161)-(86, 134, 162)	1.34088	2.22474	0	NA	NA
local/data/WT_th0.901.gd	(80, 135, 172)-(83, 137, 164)	0.883543	0.02576	0.096334	36	0	#f600ff	1	(81, 140, 161)-(83, 137, 164)	0.693177	2.02494	0	NA	NA
local/data/WT_th0.901.gd	(81, 140, 161)-(83, 132, 149)	1.49203	0.056528	0.109816	79	0	#e500ff	3	(81, 140, 161)-(81, 144, 163)	0.747074	2.94889	2	2.83806	1.08668
local/data/WT_th0.901.gd	(83, 132, 149)-(85, 133, 146)	0.370853	0.010733	0.095981	15	0	#ffa17ffffffffffffea4	2	(81, 140, 161)-(83, 132, 149)	0.874018	0.248556	2	NA	NA
local/data/WT_th0.901.gd	(85, 133, 146)-(87, 132, 131)	1.80603	0.050088	0.093957	70	0	#ff00aa	1	(83, 132, 149)-(85, 133, 146)	0.978908	4.86993	0	NA	NA
local/data/WT_th0.901.gd	(85, 133, 146)-(86, 136, 138)	0.929212	0.036493	0.111807	51	0	#00ff3a	1	(83, 132, 149)-(85, 133, 146)	1.16488	2.50561	0	NA	NA
local/data/WT_th0.901.gd	(79, 125, 140)-(83, 132, 149)	1.18666	0.020035	0.073309	28	0	#ff006e	1	(81, 140, 161)-(83, 132, 149)	0.667563	0.795329	0	NA	NA
local/data/WT_th0.901.gd	(77, 145, 155)-(81, 144, 163)	1.02312	0.051519	0.126604	72	0	#0010ff	3	(81, 144, 163)-(83, 145, 165)	0.948773	3.63567	2	1.15965	1.06631
local/data/WT_th0.901.gd	(75, 143, 156)-(77, 145, 155)	0.28141	0.002862	0.056899	4	0	#f100ff	1	(77, 145, 155)-(81, 144, 163)	0.449424	0.275052	0	NA	NA
local/data/WT_th0.901.gd	(74, 145, 149)-(77, 145, 155)	0.778755	0.016457	0.082017	23	0	#00ff9f	2	(77, 145, 155)-(81, 144, 163)	0.647828	0.761159	2	NA	0.891756
local/data/WT_th0.901.gd	(74, 144, 146)-(74, 145, 149)	0.43633	0.011449	0.091389	16	0	#00ff20	1	(74, 145, 149)-(77, 145, 155)	1.11427	0.560292	0	NA	NA
local/data/WT_th0.901.gd	(72, 143, 148)-(74, 145, 149)	0.28141	0.004293	0.069686	6	0	#ffa27ffffffffffffea5	1	(74, 145, 149)-(77, 145, 155)	0.849654	0.36136	0	NA	NA
local/data/WT_th0.901.gd	(80, 140, 173)-(83, 145, 165)	1.05154	0.027191	0.090724	38	0	#c500ff	1	(83, 145, 165)-(84, 146, 164)	1.67308	6.78769	0	NA	NA
local/data/WT_th0.901.gd	(82, 149, 143)-(84, 146, 164)	2.48226	0.086581	0.105369	121	0	#ffc67ffffffffffffec9	2	(84, 146, 164)-(85, 148, 166)	0.80822	8.82078	2	1.53333	0.377305
local/data/WT_th0.901.gd	(82, 149, 143)-(84, 146, 139)	0.534393	0.011449	0.08258	16	0	#ff447ffffffffffffe47	1	(82, 149, 143)-(84, 146, 164)	0.783719	0.215285	0	NA	NA
local/data/WT_th0.901.gd	(80, 151, 142)-(82, 149, 143)	0.28141	0.002147	0.049276	3	0	#ffb27ffffffffffffeb5	1	(82, 149, 143)-(84, 146, 164)	0.467651	0.113369	0	NA	NA
local/data/WT_th0.901.gd	(83, 145, 171)-(85, 148, 166)	0.689312	0.055812	0.16054	78	0	#00ff04	1	(84, 157, 171)-(85, 148, 166)	0.618727	0.630804	0	NA	NA
local/data/WT_th0.901.gd	(83, 156, 172)-(84, 157, 171)	0.154919	0.001431	0.054226	2	0	#0051ff	50	(84, 157, 171)-(86, 160, 168)	0.220364	0.355051	2	NA	NA
local/data/WT_th0.901.gd	(82, 157, 183)-(83, 156, 172)	1.69935	0.231836	0.208389	324	0	#12ff7fffffffffffffee	1	(83, 156, 172)-(84, 157, 171)	3.84299	10.9692	0	NA	NA
local/data/WT_th0.901.gd	(80, 155, 176)-(83, 156, 172)	0.497344	0.115202	0.271536	161	0	#00ff47	49	(83, 156, 172)-(84, 157, 171)	5.00751	3.21034	3	2.42549	NA
local/data/WT_th0.901.gd	(80, 155, 176)-(82, 151, 182)	0.741706	0.098745	0.205857	138	0	#67ff7fffffffffffff99	1	(80, 155, 176)-(83, 156, 172)	0.758122	1.49133	0	NA	NA
local/data/WT_th0.901.gd	(78, 160, 180)-(80, 155, 176)	0.652264	0.057243	0.167138	80	0	#ff8b7ffffffffffffe8e	1	(80, 155, 176)-(83, 156, 172)	0.61553	1.31149	0	NA	NA
local/data/WT_th0.901.gd	(78, 154, 175)-(80, 155, 176)	0.252982	0.014311	0.134188	20	0	#00d4ff	47	(80, 155, 176)-(83, 156, 172)	0.494181	0.508666	3	NA	NA
local/data/WT_th0.901.gd	(76, 152, 177)-(78, 154, 175)	0.309839	0.024328	0.158094	34	0	#03ff7ffffffffffffffd	44	(78, 154, 175)-(80, 155, 176)	1.17815	1.22474	2	NA	NA
local/data/WT_th0.901.gd	(71, 151, 181)-(76, 152, 177)	0.623835	0.123789	0.251322	173	0	#d900ff	41	(76, 152, 177)-(78, 154, 175)	1.5897	2.01342	3	1.75349	NA
local/data/WT_th0.901.gd	(71, 151, 181)-(75, 151, 188)	0.848389	0.070839	0.163028	99	0	#7dff7fffffffffffff83	1	(71, 151, 181)-(76, 152, 177)	0.648682	1.35996	0	NA	NA
local/data/WT_th0.901.gd	(71, 151, 181)-(71, 153, 188)	0.95764	0.076563	0.159527	107	0	#00ff20	1	(71, 151, 181)-(76, 152, 177)	0.63475	1.53509	0	NA	NA
local/data/WT_th0.901.gd	(70, 151, 180)-(71, 151, 181)	0.126491	0.001431	0.060011	2	0	#00c8ff	39	(71, 151, 181)-(76, 152, 177)	0.238779	0.202764	2	NA	NA
local/data/WT_th0.901.gd	(65, 153, 169)-(70, 151, 180)	1.30007	0.125935	0.175597	176	0	#e3ff7fffffffffffff1d	2	(70, 151, 180)-(71, 151, 181)	2.9261	10.2779	2	0.776511	0.68232
local/data/WT_th0.901.gd	(63, 156, 166)-(65, 153, 169)	0.505964	0.010018	0.079386	14	0	#ff00ba	1	(65, 153, 169)-(70, 151, 180)	0.452096	0.389184	0	NA	NA
local/data/WT_th0.901.gd	(63, 150, 166)-(65, 153, 169)	0.43633	0.005724	0.064622	8	0	#ff157ffffffffffffe18	1	(65, 153, 169)-(70, 151, 180)	0.368014	0.335621	0	NA	NA
local/data/WT_th0.901.gd	(65, 148, 184)-(70, 151, 180)	0.689312	0.1381	0.25253	193	0	#ff0010	37	(70, 151, 180)-(71, 151, 181)	4.2081	5.44949	2	NA	NA
local/data/WT_th0.901.gd	(65, 148, 184)-(66, 147, 185)	0.154919	0.001431	0.054226	2	0	#ffb47ffffffffffffeb7	9	(65, 148, 184)-(70, 151, 180)	0.214729	0.224745	2	NA	NA
local/data/WT_th0.901.gd	(66, 147, 185)-(68, 147, 192)	0.839769	0.090874	0.185594	127	0	#ff7e7ffffffffffffe81	8	(65, 148, 184)-(66, 147, 185)	3.42263	5.42069	2	1.12593	0.872605
local/data/WT_th0.901.gd	(68, 147, 192)-(69, 150, 194)	0.379473	0.005009	0.064819	7	0	#ff157ffffffffffffe18	2	(66, 147, 185)-(68, 147, 192)	0.34925	0.451878	2	NA	NA
local/data/WT_th0.901.gd	(69, 150, 194)-(76, 153, 193)	0.892164	0.045795	0.127823	64	0	#00ffad	1	(68, 147, 192)-(69, 150, 194)	1.97201	2.35106	0	NA	NA
local/data/WT_th0.901.gd	(69, 150, 194)-(72, 149, 193)	0.342425	0.002862	0.051581	4	0	#ffc67ffffffffffffec9	1	(68, 147, 192)-(69, 150, 194)	0.795772	0.902369	0	NA	NA
local/data/WT_th0.901.gd	(67, 144, 194)-(68, 147, 192)	0.379473	0.021466	0.134188	30	0	#39ff7fffffffffffffc7	6	(66, 147, 185)-(68, 147, 192)	0.723016	0.451878	2	NA	NA
local/data/WT_th0.901.gd	(67, 144, 194)-(70, 140, 198)	0.652264	0.084434	0.202989	121	3	#ff007b	5	(67, 144, 194)-(68, 147, 192)	1.51272	1.71887	3	1.71748	NA
local/data/WT_th0.901.gd	(70, 140, 198)-(80, 134, 188)	1.55751	0.062252	0.112794	87	0	#0003ff	1	(67, 144, 194)-(70, 140, 198)	0.555667	2.38785	0	NA	NA
local/data/WT_th0.901.gd	(70, 140, 198)-(73, 142, 198)	0.342425	0.011449	0.103162	16	0	#f700ff	2	(67, 144, 194)-(70, 140, 198)	0.508215	0.524979	2	1.9372	NA
local/data/WT_th0.901.gd	(73, 142, 198)-(78, 148, 196)	0.778755	0.010733	0.066235	15	0	#3b00ff	1	(70, 140, 198)-(73, 142, 198)	0.642049	2.27424	0	NA	NA
local/data/WT_th0.901.gd	(73, 142, 198)-(77, 141, 193)	0.680692	0.01288	0.077607	18	0	#002eff	1	(70, 140, 198)-(73, 142, 198)	0.752287	1.98786	0	NA	NA
local/data/WT_th0.901.gd	(65, 137, 200)-(70, 140, 198)	0.680692	0.023613	0.105081	33	0	#0076ff	2	(67, 144, 194)-(70, 140, 198)	0.517669	1.04358	2	1.45333	0.686484
local/data/WT_th0.901.gd	(63, 138, 198)-(65, 137, 200)	0.28141	0.002147	0.049276	3	0	#00feff	1	(65, 137, 200)-(70, 140, 198)	0.468931	0.413418	0	NA	NA
local/data/WT_th0.901.gd	(63, 137, 201)-(65, 137, 200)	0.215934	0.004293	0.079553	6	0	#ffdd7ffffffffffffee0	1	(65, 137, 200)-(70, 140, 198)	0.757066	0.317227	0	NA	NA
local/data/WT_th0.901.gd	(62, 144, 195)-(67, 144, 194)	0.484262	0.010733	0.083994	15	0	#94ff7fffffffffffff6c	1	(67, 144, 194)-(68, 147, 192)	0.625944	1.27614	0	NA	NA
local/data/WT_th0.901.gd	(66, 147, 185)-(68, 141, 179)	1.09948	0.128798	0.193102	180	0	#9a00ff	1	(65, 148, 184)-(66, 147, 185)	3.56107	7.0971	0	NA	NA
local/data/WT_th0.901.gd	(56, 146, 183)-(65, 148, 184)	0.981606	0.278346	0.300434	389	0	#2aff7fffffffffffffd6	28	(65, 148, 184)-(70, 151, 180)	1.18969	1.42404	2	1.5141	0.748151
local/data/WT_th0.901.gd	(54, 146, 180)-(56, 146, 183)	0.342425	0.031484	0.171075	44	0	#a400ff	27	(56, 146, 183)-(65, 148, 184)	0.569426	0.348841	2	NA	NA
local/data/WT_th0.901.gd	(54, 146, 180)-(54, 147, 179)	0.126491	0.001431	0.060011	2	0	#00a0ff	12	(54, 146, 180)-(56, 146, 183)	0.350785	0.369398	2	NA	NA
local/data/WT_th0.901.gd	(54, 142, 176)-(54, 147, 179)	0.615215	0.069408	0.189502	97	0	#db00ff	6	(54, 146, 180)-(54, 147, 179)	3.15782	4.8637	2	0.745632	0.936076
local/data/WT_th0.901.gd	(54, 142, 176)-(57, 139, 178)	0.43633	0.01288	0.096933	18	0	#ff00ba	1	(54, 142, 176)-(54, 147, 179)	0.511513	0.709231	0	NA	NA
local/data/WT_th0.901.gd	(53, 141, 175)-(54, 142, 176)	0.154919	0.001431	0.054226	2	0	#3f00ff	5	(54, 142, 176)-(54, 147, 179)	0.286147	0.251813	2	NA	NA
local/data/WT_th0.901.gd	(53, 136, 178)-(53, 141, 175)	0.623835	0.039355	0.141706	55	0	#004fff	4	(53, 141, 175)-(54, 142, 176)	2.61327	4.02684	2	NA	1.63147
local/data/WT_th0.901.gd	(53, 136, 178)-(56, 134, 178)	0.407902	0.004293	0.057882	6	0	#cfff7fffffffffffff31	1	(53, 136, 178)-(53, 141, 175)	0.408462	0.653861	0	NA	NA
local/data/WT_th0.901.gd	(51, 133, 180)-(53, 136, 178)	0.407902	0.027906	0.14757	39	0	#6fff7fffffffffffff91	3	(53, 136, 178)-(53, 141, 175)	1.04138	0.653861	2	NA	NA
local/data/WT_th0.901.gd	(51, 133, 180)-(52, 130, 176)	0.562821	0.042217	0.15452	59	0	#fff87ffffffffffffefb	2	(51, 133, 180)-(53, 136, 178)	1.0471	1.3798	2	1.02416	NA
local/data/WT_th0.901.gd	(52, 130, 176)-(55, 128, 163)	1.53134	0.032915	0.082715	46	0	#00ff6e	1	(51, 133, 180)-(52, 130, 176)	0.535305	2.72084	0	NA	NA
local/data/WT_th0.901.gd	(52, 130, 176)-(54, 129, 173)	0.370853	0.00644	0.074347	9	0	#e0ff7fffffffffffff20	1	(51, 133, 180)-(52, 130, 176)	0.481149	0.658919	0	NA	NA
local/data/WT_th0.901.gd	(48, 132, 185)-(51, 133, 180)	0.595407	0.013595	0.085254	19	0	#ff0f7ffffffffffffe12	1	(51, 133, 180)-(53, 136, 178)	0.577717	1.45968	0	NA	NA
local/data/WT_th0.901.gd	(50, 144, 171)-(53, 141, 175)	0.623835	0.082287	0.204907	115	0	#00ceff	1	(53, 141, 175)-(54, 142, 176)	3.77878	4.02684	0	NA	NA
local/data/WT_th0.901.gd	(52, 152, 178)-(54, 147, 179)	0.615215	0.053666	0.166632	75	0	#5600ff	6	(54, 146, 180)-(54, 147, 179)	2.77672	4.8637	2	1.4364	NA
local/data/WT_th0.901.gd	(52, 152, 178)-(57, 153, 168)	1.18219	0.02576	0.083282	36	0	#00ffbc	1	(52, 152, 178)-(54, 147, 179)	0.499793	1.92159	0	NA	NA
local/data/WT_th0.901.gd	(50, 155, 175)-(52, 152, 178)	0.43633	0.020035	0.120897	28	0	#3a00ff	5	(52, 152, 178)-(54, 147, 179)	0.725529	0.709231	2	NA	NA
local/data/WT_th0.901.gd	(48, 160, 174)-(50, 155, 175)	0.689312	0.05295	0.156369	74	0	#ffe27ffffffffffffee5	4	(50, 155, 175)-(52, 152, 178)	1.29341	1.5798	2	1.41493	NA
local/data/WT_th0.901.gd	(46, 164, 172)-(48, 160, 174)	0.488724	0.017173	0.105759	24	0	#00ffb4	3	(48, 160, 174)-(50, 155, 175)	0.676341	0.709003	2	3.34738	NA
local/data/WT_th0.901.gd	(46, 164, 172)-(49, 167, 174)	0.497344	0.011449	0.0856	16	0	#00ff36	1	(46, 164, 172)-(48, 160, 174)	0.80939	1.01764	0	NA	NA
local/data/WT_th0.901.gd	(45, 166, 171)-(46, 164, 172)	0.244362	0.005724	0.086352	8	0	#d700ff	2	(46, 164, 172)-(48, 160, 174)	0.816497	0.5	2	NA	NA
local/data/WT_th0.901.gd	(45, 166, 171)-(46, 173, 171)	0.859577	0.039355	0.120721	55	0	#b700ff	1	(45, 166, 171)-(46, 164, 172)	1.39801	3.51764	0	NA	NA
local/data/WT_th0.901.gd	(42, 169, 164)-(45, 166, 171)	0.96626	0.045795	0.122825	64	0	#00ff92	1	(45, 166, 171)-(46, 164, 172)	1.42238	3.95422	0	NA	NA
local/data/WT_th0.901.gd	(42, 156, 167)-(48, 160, 174)	1.28026	0.029337	0.085406	41	0	#ff00f9	1	(48, 160, 174)-(50, 155, 175)	0.54618	1.8573	0	NA	NA
local/data/WT_th0.901.gd	(48, 158, 163)-(50, 155, 175)	1.97403	0.068692	0.105245	96	0	#fd00ff	1	(50, 155, 175)-(52, 152, 178)	0.870537	4.52417	0	NA	NA
local/data/WT_th0.901.gd	(44, 143, 184)-(54, 146, 180)	1.46361	0.306252	0.258079	428	0	#4500ff	15	(54, 146, 180)-(56, 146, 183)	1.50857	4.27424	2	3.63878	1.58107
local/data/WT_th0.901.gd	(40, 146, 179)-(44, 143, 184)	0.750326	0.066545	0.168019	93	0	#fff57ffffffffffffef8	1	(44, 143, 184)-(54, 146, 180)	0.651038	0.512657	0	NA	NA
local/data/WT_th0.901.gd	(39, 148, 190)-(44, 143, 184)	1.11702	0.20536	0.241909	297	10	#3500ff	14	(44, 143, 184)-(54, 146, 180)	0.937346	0.763199	2	1.71495	0.802243
local/data/WT_th0.901.gd	(39, 148, 190)-(39, 154, 187)	0.721898	0.050803	0.14967	71	0	#07ff7ffffffffffffff9	7	(39, 148, 190)-(44, 143, 184)	0.618701	0.646271	2	2.9096	2.26185
local/data/WT_th0.901.gd	(39, 154, 187)-(39, 157, 190)	0.497344	0.017889	0.107	25	0	#005fff	1	(39, 148, 190)-(39, 154, 187)	0.714908	0.68894	0	NA	NA
local/data/WT_th0.901.gd	(37, 158, 183)-(39, 154, 187)	0.562821	0.028622	0.127229	40	0	#f5ff7fffffffffffff0b	6	(39, 148, 190)-(39, 154, 187)	0.850068	0.77964	2	0.973233	0.844955
local/data/WT_th0.901.gd	(37, 158, 183)-(40, 160, 182)	0.379473	0.005009	0.064819	7	0	#ff00b8	1	(37, 158, 183)-(39, 154, 187)	0.509464	0.674235	0	NA	NA
local/data/WT_th0.901.gd	(37, 158, 183)-(37, 159, 182)	0.126491	0.001431	0.060011	2	0	#ff0054	5	(37, 158, 183)-(39, 154, 187)	0.471672	0.224745	2	NA	NA
local/data/WT_th0.901.gd	(37, 156, 178)-(37, 159, 182)	0.525772	0.027906	0.12998	39	0	#0038ff	2	(37, 158, 183)-(37, 159, 182)	2.16595	4.1566	2	1.04476	0.897941
local/data/WT_th0.901.gd	(37, 156, 178)-(39, 154, 175)	0.407902	0.005009	0.062519	7	0	#f3ff7fffffffffffff0d	1	(37, 156, 178)-(37, 159, 182)	0.480992	0.775814	0	NA	NA
local/data/WT_th0.901.gd	(37, 156, 177)-(37, 156, 178)	0.089443	0.001431	0.071365	2	0	#ff00c9	1	(37, 156, 178)-(37, 159, 182)	0.549047	0.170117	0	NA	NA
local/data/WT_th0.901.gd	(33, 166, 181)-(37, 159, 182)	0.802721	0.032915	0.114246	46	0	#ff777ffffffffffffe7a	3	(37, 158, 183)-(37, 159, 182)	1.90376	6.34607	2	NA	NA
local/data/WT_th0.901.gd	(31, 171, 174)-(33, 166, 181)	0.868197	0.048657	0.133563	68	0	#5fff7fffffffffffffa1	2	(33, 166, 181)-(37, 159, 182)	1.16909	1.08157	2	0.904256	0.403052
local/data/WT_th0.901.gd	(31, 171, 174)-(32, 173, 175)	0.244362	0.002147	0.052879	3	0	#4eff7fffffffffffffb2	1	(31, 171, 174)-(33, 166, 181)	0.395912	0.281459	0	NA	NA
local/data/WT_th0.901.gd	(31, 171, 173)-(31, 171, 174)	0.089443	0.001431	0.071365	2	0	#a700ff	1	(31, 171, 174)-(33, 166, 181)	0.534315	0.103021	0	NA	NA
local/data/WT_th0.901.gd	(28, 167, 180)-(33, 166, 181)	0.52131	0.017173	0.1024	24	0	#ff347ffffffffffffe37	1	(33, 166, 181)-(37, 159, 182)	0.896315	0.649429	0	NA	NA
local/data/WT_th0.901.gd	(38, 149, 192)-(39, 148, 190)	0.244362	0.022897	0.172703	32	0	#ff5b7ffffffffffffe5e	7	(39, 148, 190)-(44, 143, 184)	0.713917	0.218762	2	NA	NA
local/data/WT_th0.901.gd	(32, 148, 185)-(38, 149, 192)	0.937832	0.203214	0.262627	310	26	#ff0013	2	(38, 149, 192)-(39, 148, 190)	1.52068	3.83788	2	0.508545	0.688795
local/data/WT_th0.901.gd	(32, 148, 185)-(33, 146, 183)	0.28141	0.003578	0.063615	5	0	#8c00ff	1	(32, 148, 185)-(38, 149, 192)	0.242225	0.300065	0	NA	NA
local/data/WT_th0.901.gd	(31, 151, 182)-(32, 148, 185)	0.407902	0.00644	0.07089	9	0	#daff7fffffffffffff26	1	(32, 148, 185)-(38, 149, 192)	0.269927	0.434941	0	NA	NA
local/data/WT_th0.901.gd	(31, 153, 198)-(38, 149, 192)	1.03174	0.094452	0.170705	132	0	#00ff28	5	(38, 149, 192)-(39, 148, 190)	0.988426	4.22217	2	2.68167	1.53313
local/data/WT_th0.901.gd	(30, 153, 203)-(31, 153, 198)	0.484262	0.031484	0.143856	44	0	#003fff	3	(31, 153, 198)-(38, 149, 192)	0.842721	0.469366	2	1.91516	NA
local/data/WT_th0.901.gd	(30, 153, 203)-(31, 150, 206)	0.407902	0.00644	0.07089	9	0	#8dff7fffffffffffff73	1	(30, 153, 203)-(31, 153, 198)	0.492785	0.842316	0	NA	NA
local/data/WT_th0.901.gd	(29, 156, 209)-(30, 153, 203)	0.67623	0.032199	0.123112	45	0	#00a3ff	2	(30, 153, 203)-(31, 153, 198)	0.855801	1.39641	2	3.9226	NA
local/data/WT_th0.901.gd	(29, 156, 209)-(31, 153, 216)	0.802721	0.018604	0.085891	26	0	#8900ff	1	(29, 156, 209)-(30, 153, 203)	0.697662	1.18705	0	NA	NA
local/data/WT_th0.901.gd	(24, 161, 218)-(29, 156, 209)	1.50738	0.062252	0.114654	87	0	#ff0067	1	(29, 156, 209)-(30, 153, 203)	0.931299	2.22909	0	NA	NA
local/data/WT_th0.901.gd	(27, 159, 194)-(31, 153, 198)	0.807183	0.035062	0.117586	49	0	#46ff7fffffffffffffba	2	(31, 153, 198)-(38, 149, 192)	0.688826	0.782353	2	NA	NA
local/data/WT_th0.901.gd	(24, 157, 190)-(27, 159, 194)	0.525772	0.007871	0.06903	11	0	#0069ff	1	(27, 159, 194)-(31, 153, 198)	0.587064	0.651367	0	NA	NA
local/data/WT_th0.901.gd	(20, 161, 197)-(27, 159, 194)	0.876818	0.080141	0.170568	112	0	#60ff7fffffffffffffa0	1	(27, 159, 194)-(31, 153, 198)	1.45058	1.08627	0	NA	NA
local/data/WT_th0.901.gd	(53, 148, 186)-(56, 146, 183)	0.43633	0.05939	0.208149	83	0	#2f00ff	1	(56, 146, 183)-(65, 148, 184)	0.692828	0.444506	0	NA	NA
local/data/WT_th0.901.gd	(71, 141, 166)-(76, 152, 177)	1.69935	0.200352	0.193723	280	0	#b700ff	3	(76, 152, 177)-(78, 154, 175)	1.22537	5.48462	2	1.08716	0.585286
local/data/WT_th0.901.gd	(71, 141, 166)-(72, 138, 164)	0.370853	0.007155	0.078369	10	0	#00ff0c	1	(71, 141, 166)-(76, 152, 177)	0.40454	0.218233	0	NA	NA
local/data/WT_th0.901.gd	(68, 136, 170)-(71, 141, 166)	0.689312	0.034346	0.125938	48	0	#b4ff7fffffffffffff4c	2	(71, 141, 166)-(76, 152, 177)	0.650092	0.405634	2	8.58718	NA
local/data/WT_th0.901.gd	(65, 131, 176)-(68, 136, 170)	0.807183	0.026475	0.102178	37	0	#ffe07ffffffffffffee3	1	(68, 136, 170)-(71, 141, 166)	0.811339	1.171	0	NA	NA
local/data/WT_th0.901.gd	(63, 128, 161)-(68, 136, 170)	1.3483	0.064399	0.123302	90	0	#0065ff	1	(68, 136, 170)-(71, 141, 166)	0.979073	1.95601	0	NA	NA
local/data/WT_th0.901.gd	(74, 158, 175)-(78, 154, 175)	0.562821	0.045795	0.160934	64	0	#ff00c2	1	(78, 154, 175)-(80, 155, 176)	1.19932	2.22474	0	NA	NA
local/data/WT_th0.901.gd	(71, 157, 166)-(78, 154, 175)	1.20646	0.109478	0.169954	153	0	#ff607ffffffffffffe63	2	(78, 154, 175)-(80, 155, 176)	1.26654	4.76897	2	1.03041	0.904226
local/data/WT_th0.901.gd	(71, 157, 166)-(73, 155, 161)	0.586787	0.013595	0.085877	19	0	#2dff7fffffffffffffd3	1	(71, 157, 166)-(78, 154, 175)	0.505299	0.486369	0	NA	NA
local/data/WT_th0.901.gd	(69, 154, 162)-(71, 157, 166)	0.534393	0.01288	0.087589	18	0	#ff00ef	1	(71, 157, 166)-(78, 154, 175)	0.515368	0.442941	0	NA	NA
local/data/WT_th0.901.gd	(82, 164, 168)-(86, 160, 168)	0.619677	0.156704	0.283715	219	0	#00ffb2	31	(86, 160, 168)-(88, 160, 168)	1.05169	2	2	NA	3.54082
local/data/WT_th0.901.gd	(82, 164, 168)-(85, 168, 169)	0.562821	0.060106	0.184373	84	0	#00feff	1	(82, 164, 168)-(86, 160, 168)	0.649853	0.908248	0	NA	NA
local/data/WT_th0.901.gd	(80, 167, 167)-(82, 164, 168)	0.43633	0.121642	0.297893	186	16	#1d00ff	30	(82, 164, 168)-(86, 160, 168)	1.04997	0.704124	2	1.92818	NA
local/data/WT_th0.901.gd	(80, 167, 167)-(85, 170, 165)	0.750326	0.027906	0.108805	39	0	#00fff8	1	(80, 167, 167)-(82, 164, 168)	0.36525	1.71963	0	NA	NA
local/data/WT_th0.901.gd	(77, 172, 169)-(80, 167, 167)	0.623835	0.148117	0.274911	207	0	#bbff7fffffffffffff45	29	(80, 167, 167)-(82, 164, 168)	0.922854	1.42973	2	1.92178	2.49157
local/data/WT_th0.901.gd	(76, 172, 173)-(77, 172, 169)	0.525772	0.052235	0.17783	73	0	#00f8ff	3	(77, 172, 169)-(80, 167, 167)	0.646863	0.842806	2	0.665609	0.912106
local/data/WT_th0.901.gd	(76, 172, 173)-(79, 171, 175)	0.370853	0.005009	0.065568	7	0	#0045ff	1	(76, 172, 173)-(77, 172, 169)	0.368711	0.705349	0	NA	NA
local/data/WT_th0.901.gd	(76, 172, 173)-(76, 173, 174)	0.126491	0.001431	0.060011	2	0	#00b1ff	2	(76, 172, 173)-(77, 172, 169)	0.33746	0.240581	2	NA	NA
local/data/WT_th0.901.gd	(75, 175, 175)-(76, 173, 174)	0.244362	0.002147	0.052879	3	0	#0500ff	1	(76, 172, 173)-(76, 173, 174)	0.881168	1.93185	0	NA	NA
local/data/WT_th0.901.gd	(74, 171, 177)-(76, 173, 174)	0.407902	0.005009	0.062519	7	0	#baff7fffffffffffff46	1	(76, 172, 173)-(76, 173, 174)	1.04181	3.22474	0	NA	NA
local/data/WT_th0.901.gd	(74, 175, 168)-(77, 172, 169)	0.407902	0.053666	0.204642	75	0	#00ff59	26	(77, 172, 169)-(80, 167, 167)	0.744394	0.653861	2	4.40077	NA
local/data/WT_th0.901.gd	(72, 180, 166)-(74, 175, 168)	0.660884	0.05939	0.169129	83	0	#ff0050	14	(74, 175, 168)-(77, 172, 169)	0.826463	1.6202	2	2.93929	NA
local/data/WT_th0.901.gd	(72, 180, 166)-(74, 188, 158)	1.47033	0.094452	0.142995	132	0	#bfff7fffffffffffff41	3	(72, 180, 166)-(74, 175, 168)	0.845479	2.22479	2	1.02464	0.474871
local/data/WT_th0.901.gd	(74, 188, 158)-(75, 190, 160)	0.28141	0.002862	0.056899	4	0	#00ffd0	1	(72, 180, 166)-(74, 188, 158)	0.397906	0.191393	0	NA	NA
local/data/WT_th0.901.gd	(72, 191, 156)-(74, 188, 158)	0.407902	0.010018	0.088416	14	0	#00ff78	2	(72, 180, 166)-(74, 188, 158)	0.618311	0.277422	2	7.73288	NA
local/data/WT_th0.901.gd	(72, 191, 156)-(74, 199, 157)	0.826687	0.020035	0.087832	28	0	#00ff6f	1	(72, 191, 156)-(74, 188, 158)	0.993395	2.02668	0	NA	NA
local/data/WT_th0.901.gd	(71, 191, 155)-(72, 191, 156)	0.126491	0.001431	0.060011	2	0	#9500ff	1	(72, 191, 156)-(74, 188, 158)	0.678733	0.310102	0	NA	NA
local/data/WT_th0.901.gd	(71, 184, 168)-(72, 180, 166)	0.468916	0.022182	0.122709	31	0	#56ff7fffffffffffffaa	11	(72, 180, 166)-(74, 175, 168)	0.725532	0.709529	2	NA	6.42958
local/data/WT_th0.901.gd	(70, 187, 167)-(71, 184, 168)	0.333805	0.017173	0.127968	24	0	#9eff7fffffffffffff62	10	(71, 184, 168)-(72, 180, 166)	1.04286	0.711865	2	3.29254	NA
local/data/WT_th0.901.gd	(70, 187, 167)-(72, 191, 171)	0.615215	0.010733	0.07452	15	0	#ff0020	1	(70, 187, 167)-(71, 184, 168)	0.582335	1.84304	0	NA	NA
local/data/WT_th0.901.gd	(67, 191, 163)-(70, 187, 167)	0.591249	0.027191	0.12099	38	0	#00c1ff	9	(70, 187, 167)-(71, 184, 168)	0.945469	1.77124	2	2.41477	0.985729
local/data/WT_th0.901.gd	(66, 195, 161)-(67, 191, 163)	0.460296	0.017889	0.111223	25	0	#b4ff7fffffffffffff4c	7	(67, 191, 163)-(70, 187, 167)	0.919274	0.778514	2	1.39019	NA
local/data/WT_th0.901.gd	(66, 195, 161)-(68, 193, 157)	0.488724	0.008587	0.074783	12	0	#4400ff	1	(66, 195, 161)-(67, 191, 163)	0.672368	1.06176	0	NA	NA
local/data/WT_th0.901.gd	(66, 195, 161)-(66, 196, 162)	0.126491	0.001431	0.060011	2	0	#5000ff	6	(66, 195, 161)-(67, 191, 163)	0.539552	0.274804	2	NA	NA
local/data/WT_th0.901.gd	(66, 196, 162)-(66, 201, 170)	1.01866	0.021466	0.081901	30	0	#dcff7fffffffffffff24	1	(66, 195, 161)-(66, 196, 162)	1.36478	8.05317	0	NA	NA
local/data/WT_th0.901.gd	(65, 197, 162)-(66, 196, 162)	0.126491	0.001431	0.060011	2	0	#00ffbb	5	(66, 195, 161)-(66, 196, 162)	1	1	2	NA	NA
local/data/WT_th0.901.gd	(65, 197, 162)-(67, 199, 161)	0.28141	0.012164	0.1173	17	0	#d1ff7fffffffffffff2f	3	(65, 197, 162)-(66, 196, 162)	1.95465	2.22474	2	2.49821	NA
local/data/WT_th0.901.gd	(67, 199, 161)-(69, 199, 162)	0.215934	0.002147	0.056253	3	0	#b500ff	1	(65, 197, 162)-(67, 199, 161)	0.479563	0.767327	0	NA	NA
local/data/WT_th0.901.gd	(66, 202, 160)-(67, 199, 161)	0.342425	0.01288	0.10942	18	0	#ff0055	2	(65, 197, 162)-(67, 199, 161)	0.932823	1.21682	2	NA	NA
local/data/WT_th0.901.gd	(65, 202, 158)-(66, 202, 160)	0.215934	0.005009	0.085927	7	0	#ff005d	1	(66, 202, 160)-(67, 199, 161)	0.785299	0.630602	0	NA	NA
local/data/WT_th0.901.gd	(57, 212, 162)-(66, 202, 160)	1.34573	0.090874	0.14661	134	7	#00c4ff	1	(66, 202, 160)-(67, 199, 161)	1.33989	3.93001	0	NA	NA
local/data/WT_th0.901.gd	(59, 198, 159)-(65, 197, 162)	0.750326	0.04007	0.13038	56	0	#fff37ffffffffffffef6	2	(65, 197, 162)-(66, 196, 162)	2.17262	5.93185	2	2.04941	1.42705
local/data/WT_th0.901.gd	(58, 196, 157)-(59, 198, 159)	0.28141	0.00644	0.085348	9	0	#ff797ffffffffffffe7c	1	(59, 198, 159)-(65, 197, 162)	0.654609	0.375051	0	NA	NA
local/data/WT_th0.901.gd	(55, 197, 160)-(59, 198, 159)	0.615215	0.01932	0.099979	27	0	#000dff	1	(59, 198, 159)-(65, 197, 162)	0.766831	0.81993	0	NA	NA
local/data/WT_th0.901.gd	(66, 191, 162)-(67, 191, 163)	0.126491	0.001431	0.060011	2	0	#b2ff7fffffffffffff4e	2	(67, 191, 163)-(70, 187, 167)	0.495996	0.213939	2	NA	NA
local/data/WT_th0.901.gd	(62, 192, 163)-(66, 191, 162)	0.423247	0.010733	0.089844	15	0	#00b5ff	1	(66, 191, 162)-(67, 191, 163)	1.49714	3.34606	0	NA	NA
local/data/WT_th0.901.gd	(62, 189, 159)-(66, 191, 162)	0.525772	0.011449	0.083254	16	0	#00ff57	1	(66, 191, 162)-(67, 191, 163)	1.38732	4.1566	0	NA	NA
local/data/WT_th0.901.gd	(69, 183, 172)-(71, 184, 168)	0.460296	0.009302	0.080204	13	0	#ffa57ffffffffffffea8	1	(71, 184, 168)-(72, 180, 166)	0.653612	0.981617	0	NA	NA
local/data/WT_th0.901.gd	(67, 170, 171)-(74, 175, 168)	0.970722	0.098745	0.179943	138	0	#ff0012	12	(74, 175, 168)-(77, 172, 169)	0.879304	2.3798	2	1.74147	NA
local/data/WT_th0.901.gd	(67, 169, 170)-(67, 170, 171)	0.126491	0.001431	0.060011	2	0	#ff5b7ffffffffffffe5e	6	(67, 170, 171)-(74, 175, 168)	0.333498	0.130306	2	NA	NA
local/data/WT_th0.901.gd	(67, 165, 175)-(67, 169, 170)	0.652264	0.02576	0.11212	36	0	#a300ff	4	(67, 169, 170)-(67, 170, 171)	1.86834	5.1566	2	1.53448	1.03471
local/data/WT_th0.901.gd	(67, 165, 175)-(68, 166, 178)	0.333805	0.00644	0.078364	9	0	#0600ff	3	(67, 165, 175)-(67, 169, 170)	0.698933	0.511764	2	NA	NA
local/data/WT_th0.901.gd	(68, 166, 178)-(69, 168, 180)	0.28141	0.005724	0.080467	8	0	#ff0026	2	(67, 165, 175)-(68, 166, 178)	1.02683	0.843039	2	NA	NA
local/data/WT_th0.901.gd	(69, 168, 180)-(72, 170, 184)	0.713278	0.015026	0.081888	21	0	#b000ff	1	(68, 166, 178)-(69, 168, 180)	1.01767	2.53465	0	NA	NA
local/data/WT_th0.901.gd	(69, 168, 180)-(69, 175, 180)	0.700196	0.015742	0.084595	22	0	#ff057ffffffffffffe08	1	(68, 166, 178)-(69, 168, 180)	1.0513	2.48817	0	NA	NA
local/data/WT_th0.901.gd	(63, 162, 177)-(68, 166, 178)	0.680692	0.022897	0.103477	32	0	#ff0042	1	(67, 165, 175)-(68, 166, 178)	1.32046	2.03919	0	NA	NA
local/data/WT_th0.901.gd	(66, 162, 176)-(67, 165, 175)	0.333805	0.004293	0.063984	6	0	#ff8f7ffffffffffffe92	1	(67, 165, 175)-(67, 169, 170)	0.570676	0.511764	0	NA	NA
local/data/WT_th0.901.gd	(64, 162, 162)-(67, 169, 170)	1.17804	0.04651	0.112104	65	0	#00c3ff	2	(67, 169, 170)-(67, 170, 171)	1.86807	9.31319	2	2.70253	0.948605
local/data/WT_th0.901.gd	(64, 162, 162)-(68, 162, 155)	0.831149	0.029337	0.105997	41	0	#ff867ffffffffffffe89	1	(64, 162, 162)-(67, 169, 170)	0.94553	0.705538	0	NA	NA
local/data/WT_th0.901.gd	(62, 164, 160)-(64, 162, 162)	0.309839	0.002862	0.054226	4	0	#0078ff	1	(64, 162, 162)-(67, 169, 170)	0.48371	0.263013	0	NA	NA
local/data/WT_th0.901.gd	(58, 176, 169)-(67, 170, 171)	1.14099	0.096598	0.164161	135	0	#0086ff	6	(67, 170, 171)-(74, 175, 168)	0.912293	1.1754	2	1.19402	0.432673
local/data/WT_th0.901.gd	(57, 178, 168)-(58, 176, 169)	0.244362	0.005009	0.080775	7	0	#00d2ff	4	(58, 176, 169)-(67, 170, 171)	0.492046	0.214167	2	NA	NA
local/data/WT_th0.901.gd	(56, 180, 170)-(57, 178, 168)	0.28141	0.003578	0.063615	5	0	#ff747ffffffffffffe77	1	(57, 178, 168)-(58, 176, 169)	0.787558	1.15161	0	NA	NA
local/data/WT_th0.901.gd	(54, 185, 165)-(57, 178, 168)	0.839769	0.032199	0.110476	45	0	#00ff77	3	(57, 178, 168)-(58, 176, 169)	1.36771	3.43658	2	1.23694	0.626106
local/data/WT_th0.901.gd	(54, 185, 165)-(55, 187, 161)	0.468916	0.00644	0.066117	9	0	#ff5f7ffffffffffffe62	1	(54, 185, 165)-(57, 178, 168)	0.598477	0.558387	0	NA	NA
local/data/WT_th0.901.gd	(53, 186, 165)-(54, 185, 165)	0.126491	0.001431	0.060011	2	0	#ff097ffffffffffffe0c	2	(54, 185, 165)-(57, 178, 168)	0.543199	0.150626	2	NA	NA
local/data/WT_th0.901.gd	(53, 186, 165)-(56, 189, 166)	0.407902	0.00644	0.07089	9	0	#ff00ee	1	(53, 186, 165)-(54, 185, 165)	1.1813	3.22474	0	NA	NA
local/data/WT_th0.901.gd	(47, 192, 157)-(53, 186, 165)	1.16942	0.027191	0.08603	38	0	#ff002d	1	(53, 186, 165)-(54, 185, 165)	1.43358	9.24504	0	NA	NA
local/data/WT_th0.901.gd	(56, 175, 169)-(58, 176, 169)	0.215934	0.007155	0.102703	10	0	#ff8c7ffffffffffffe8f	2	(58, 176, 169)-(67, 170, 171)	0.625624	0.189252	2	5.64315	NA
local/data/WT_th0.901.gd	(55, 169, 172)-(56, 175, 169)	0.807183	0.016457	0.08056	23	0	#00fff2	1	(56, 175, 169)-(58, 176, 169)	0.784401	3.7381	0	NA	NA
local/data/WT_th0.901.gd	(46, 183, 164)-(56, 175, 169)	1.34158	0.04007	0.097505	56	0	#1bff7fffffffffffffe5	1	(56, 175, 169)-(58, 176, 169)	0.949395	6.2129	0	NA	NA
local/data/WT_th0.901.gd	(101, 167, 159)-(104, 162, 158)	0.643643	0.090874	0.211993	127	0	#ff6d7ffffffffffffe70	52	(104, 162, 158)-(105, 161, 157)	3.90946	4.1547	2	NA	NA
local/data/WT_th0.901.gd	(101, 167, 159)-(101, 179, 160)	1.39813	0.272621	0.249133	381	0	#fa00ff	51	(101, 167, 159)-(104, 162, 158)	1.17519	2.17221	2	1.23911	NA
local/data/WT_th0.901.gd	(101, 179, 160)-(102, 178, 162)	0.244362	0.005724	0.086352	8	0	#f0ff7fffffffffffff10	22	(101, 167, 159)-(101, 179, 160)	0.346608	0.174778	2	NA	NA
local/data/WT_th0.901.gd	(102, 178, 162)-(105, 181, 166)	0.562821	0.035777	0.142247	50	0	#00c8ff	18	(101, 179, 160)-(102, 178, 162)	1.6473	2.30322	2	1.03057	NA
local/data/WT_th0.901.gd	(105, 181, 166)-(106, 180, 167)	0.154919	0.001431	0.054226	2	0	#00bdff	17	(102, 178, 162)-(105, 181, 166)	0.381208	0.275255	2	NA	NA
local/data/WT_th0.901.gd	(106, 180, 167)-(107, 181, 166)	0.154919	0.001431	0.054226	2	0	#c100ff	14	(105, 181, 166)-(106, 180, 167)	1	1	2	NA	NA
local/data/WT_th0.901.gd	(107, 181, 166)-(110, 186, 166)	0.615215	0.032915	0.130499	46	0	#00b3ff	11	(106, 180, 167)-(107, 181, 166)	2.4066	3.9712	2	3.64626	NA
local/data/WT_th0.901.gd	(110, 186, 166)-(110, 188, 163)	0.399281	0.010733	0.092501	15	0	#52ff7fffffffffffffae	6	(107, 181, 166)-(110, 186, 166)	0.708828	0.649011	2	2.57334	NA
local/data/WT_th0.901.gd	(110, 188, 163)-(116, 186, 157)	0.868197	0.018604	0.082589	26	0	#00ff52	4	(110, 186, 166)-(110, 188, 163)	0.892835	2.1744	2	3.09233	0.725263
local/data/WT_th0.901.gd	(116, 186, 157)-(117, 187, 152)	0.586787	0.009302	0.071035	13	0	#009aff	1	(110, 188, 163)-(116, 186, 157)	0.86011	0.675868	0	NA	NA
local/data/WT_th0.901.gd	(116, 186, 157)-(117, 186, 158)	0.126491	0.001431	0.060011	2	0	#00ff26	3	(110, 188, 163)-(116, 186, 157)	0.72662	0.145694	2	NA	NA
local/data/WT_th0.901.gd	(117, 186, 158)-(120, 184, 158)	0.399281	0.012164	0.098475	17	0	#00ffde	2	(116, 186, 157)-(117, 186, 158)	1.64097	3.1566	2	1.98987	NA
local/data/WT_th0.901.gd	(120, 184, 158)-(125, 182, 162)	0.652264	0.012164	0.077047	17	0	#00ffee	1	(117, 186, 158)-(120, 184, 158)	0.782398	1.63359	0	NA	NA
local/data/WT_th0.901.gd	(119, 182, 159)-(120, 184, 158)	0.244362	0.002862	0.06106	4	0	#00ffac	1	(117, 186, 158)-(120, 184, 158)	0.620052	0.612005	0	NA	NA
local/data/WT_th0.901.gd	(115, 178, 158)-(117, 186, 158)	0.937832	0.018604	0.079463	26	0	#ff857ffffffffffffe88	1	(116, 186, 157)-(117, 186, 158)	1.32416	7.41421	0	NA	NA
local/data/WT_th0.901.gd	(109, 189, 162)-(110, 188, 163)	0.154919	0.001431	0.054226	2	0	#00ecff	2	(110, 186, 166)-(110, 188, 163)	0.586214	0.387995	2	NA	NA
local/data/WT_th0.901.gd	(109, 189, 162)-(109, 190, 163)	0.126491	0.001431	0.060011	2	0	#b7ff7fffffffffffff49	1	(109, 189, 162)-(110, 188, 163)	1.10668	0.816497	0	NA	NA
local/data/WT_th0.901.gd	(103, 191, 155)-(109, 189, 162)	0.95764	0.01932	0.080135	27	0	#0001ff	1	(109, 189, 162)-(110, 188, 163)	1.47781	6.18154	0	NA	NA
local/data/WT_th0.901.gd	(108, 193, 169)-(110, 186, 166)	0.868197	0.038639	0.119023	54	0	#ff004f	5	(107, 181, 166)-(110, 186, 166)	0.912058	1.41121	3	2.92663	1.52471
local/data/WT_th0.901.gd	(108, 193, 169)-(109, 190, 173)	0.497344	0.005009	0.056619	7	0	#00ffd9	1	(108, 193, 169)-(110, 186, 166)	0.4757	0.572847	0	NA	NA
local/data/WT_th0.901.gd	(107, 197, 170)-(108, 193, 169)	0.497344	0.017173	0.104838	24	0	#ff0076	3	(108, 193, 169)-(110, 186, 166)	0.880825	0.572847	2	4.2501	NA
local/data/WT_th0.901.gd	(107, 197, 170)-(108, 200, 169)	0.342425	0.010018	0.096499	14	0	#00ff2f	2	(107, 197, 170)-(108, 193, 169)	0.920459	0.688507	2	NA	NA
local/data/WT_th0.901.gd	(108, 199, 163)-(108, 200, 169)	0.639181	0.016457	0.09053	23	0	#00ff24	1	(107, 197, 170)-(108, 200, 169)	0.938146	1.86663	0	NA	NA
local/data/WT_th0.901.gd	(105, 204, 174)-(108, 200, 169)	0.689312	0.029337	0.116393	41	0	#ff967ffffffffffffe99	1	(107, 197, 170)-(108, 200, 169)	1.20615	2.01303	0	NA	NA
local/data/WT_th0.901.gd	(102, 196, 174)-(107, 197, 170)	0.623835	0.012164	0.078783	17	0	#ed00ff	1	(107, 197, 170)-(108, 193, 169)	0.751471	1.25433	0	NA	NA
local/data/WT_th0.901.gd	(106, 192, 170)-(108, 193, 169)	0.244362	0.003578	0.068267	5	0	#48ff7fffffffffffffb8	1	(108, 193, 169)-(110, 186, 166)	0.573562	0.281459	0	NA	NA
local/data/WT_th0.901.gd	(107, 181, 166)-(108, 182, 165)	0.154919	0.001431	0.054226	2	0	#00ffe1	3	(106, 180, 167)-(107, 181, 166)	1	1	2	NA	NA
local/data/WT_th0.901.gd	(108, 182, 165)-(110, 180, 163)	0.309839	0.002862	0.054226	4	0	#bc00ff	1	(107, 181, 166)-(108, 182, 165)	1	2	0	NA	NA
local/data/WT_th0.901.gd	(106, 184, 163)-(108, 182, 165)	0.309839	0.004293	0.066413	6	0	#ff577ffffffffffffe5a	2	(107, 181, 166)-(108, 182, 165)	1.22474	2	2	NA	NA
local/data/WT_th0.901.gd	(106, 184, 162)-(106, 184, 163)	0.089443	0.001431	0.071365	2	0	#ff4d7ffffffffffffe50	1	(106, 184, 163)-(108, 182, 165)	1.07457	0.288675	0	NA	NA
local/data/WT_th0.901.gd	(104, 190, 160)-(106, 184, 163)	0.713278	0.007871	0.059267	11	0	#ff4f7ffffffffffffe52	1	(106, 184, 163)-(108, 182, 165)	0.892399	2.3021	0	NA	NA
local/data/WT_th0.901.gd	(106, 180, 167)-(107, 177, 172)	0.586787	0.015026	0.090284	21	0	#0042ff	3	(105, 181, 166)-(106, 180, 167)	1.66497	3.78769	2	NA	NA
local/data/WT_th0.901.gd	(107, 177, 172)-(110, 172, 176)	0.689312	0.030053	0.117804	42	0	#ff2b7ffffffffffffe2e	2	(106, 180, 167)-(107, 177, 172)	1.30481	1.17472	2	1.65938	NA
local/data/WT_th0.901.gd	(109, 164, 179)-(110, 172, 176)	0.981606	0.023613	0.087505	33	0	#cbff7fffffffffffff35	1	(107, 177, 172)-(110, 172, 176)	0.742799	1.42404	0	NA	NA
local/data/WT_th0.901.gd	(108, 171, 180)-(110, 172, 176)	0.460296	0.00644	0.066734	9	0	#0a00ff	1	(107, 177, 172)-(110, 172, 176)	0.566482	0.667761	0	NA	NA
local/data/WT_th0.901.gd	(100, 185, 176)-(107, 177, 172)	1.21062	0.048657	0.113108	68	0	#00ff71	1	(106, 180, 167)-(107, 177, 172)	1.2528	2.06314	0	NA	NA
local/data/WT_th0.901.gd	(100, 182, 171)-(105, 181, 166)	0.71774	0.018604	0.090833	26	0	#ff6d7ffffffffffffe70	1	(102, 178, 162)-(105, 181, 166)	0.638562	1.27526	0	NA	NA
local/data/WT_th0.901.gd	(101, 177, 163)-(102, 178, 162)	0.154919	0.001431	0.054226	2	0	#00ff80	4	(101, 179, 160)-(102, 178, 162)	0.627963	0.633975	2	NA	NA
local/data/WT_th0.901.gd	(101, 177, 163)-(107, 164, 170)	1.8498	0.061537	0.102903	86	0	#ff0057	1	(101, 177, 163)-(102, 178, 162)	1.89769	11.9404	0	NA	NA
local/data/WT_th0.901.gd	(99, 176, 166)-(101, 177, 163)	0.379473	0.017173	0.120021	24	0	#f300ff	3	(101, 177, 163)-(102, 178, 162)	2.21336	2.44949	2	0.971451	6.57227
local/data/WT_th0.901.gd	(98, 178, 169)-(99, 176, 166)	0.370853	0.004293	0.060704	6	0	#ffd37ffffffffffffed6	2	(99, 176, 166)-(101, 177, 163)	0.505778	0.977284	2	8.89733	2.12781
local/data/WT_th0.901.gd	(98, 176, 172)-(98, 178, 169)	0.342425	0.003578	0.057669	5	0	#00ff0b	1	(98, 178, 169)-(99, 176, 166)	0.950009	0.923344	0	NA	NA
local/data/WT_th0.901.gd	(97, 179, 170)-(98, 178, 169)	0.154919	0.001431	0.054226	2	0	#00b6ff	1	(98, 178, 169)-(99, 176, 166)	0.89328	0.417738	0	NA	NA
local/data/WT_th0.901.gd	(98, 174, 168)-(99, 176, 166)	0.28141	0.002862	0.056899	4	0	#00e8ff	1	(99, 176, 166)-(101, 177, 163)	0.474073	0.741582	0	NA	NA
local/data/WT_th0.901.gd	(97, 192, 162)-(101, 179, 160)	1.76482	0.207507	0.19346	290	0	#f500ff	29	(101, 167, 159)-(101, 179, 160)	0.776532	1.26228	2	1.28669	NA
local/data/WT_th0.901.gd	(96, 194, 161)-(97, 192, 162)	0.252982	0.010018	0.112269	14	0	#f200ff	28	(97, 192, 162)-(101, 179, 160)	0.580324	0.143347	2	NA	NA
local/data/WT_th0.901.gd	(96, 194, 161)-(98, 197, 159)	0.407902	0.018604	0.12049	26	0	#ff3c7ffffffffffffe3f	2	(96, 194, 161)-(97, 192, 162)	1.07322	1.61237	2	1.17923	NA
local/data/WT_th0.901.gd	(98, 197, 159)-(101, 198, 159)	0.370853	0.00644	0.074347	9	0	#01ff7fffffffffffffff	1	(96, 194, 161)-(98, 197, 159)	0.617037	0.909173	0	NA	NA
local/data/WT_th0.901.gd	(96, 203, 154)-(98, 197, 159)	0.839769	0.009302	0.059379	13	0	#a5ff7fffffffffffff5b	1	(96, 194, 161)-(98, 197, 159)	0.492814	2.05876	0	NA	NA
local/data/WT_th0.901.gd	(92, 203, 166)-(96, 194, 161)	1.37862	0.130229	0.173402	182	0	#ff00d6	26	(96, 194, 161)-(97, 192, 162)	1.54452	5.44949	2	4.09473	NA
local/data/WT_th0.901.gd	(92, 203, 166)-(100, 214, 175)	1.81049	0.085865	0.122867	120	0	#0005ff	1	(92, 203, 166)-(96, 194, 161)	0.708565	1.31326	0	NA	NA
local/data/WT_th0.901.gd	(91, 207, 168)-(92, 203, 166)	0.468916	0.038639	0.161954	54	0	#15ff7fffffffffffffeb	25	(92, 203, 166)-(96, 194, 161)	0.933978	0.340133	2	NA	NA
local/data/WT_th0.901.gd	(91, 207, 168)-(93, 209, 164)	0.497344	0.00644	0.0642	9	0	#00ff8e	1	(91, 207, 168)-(92, 203, 166)	0.396409	1.06062	0	NA	NA
local/data/WT_th0.901.gd	(89, 208, 170)-(91, 207, 168)	0.28141	0.024328	0.165887	34	0	#00ff3a	24	(91, 207, 168)-(92, 203, 166)	1.02428	0.60013	2	4.91705	NA
local/data/WT_th0.901.gd	(87, 221, 170)-(89, 208, 170)	1.30233	0.100891	0.157033	141	0	#0030ff	14	(89, 208, 170)-(91, 207, 168)	0.946629	4.62786	2	0.678459	0.485136
local/data/WT_th0.901.gd	(87, 221, 170)-(90, 225, 168)	0.525772	0.005724	0.058869	8	0	#00ff23	8	(87, 221, 170)-(89, 208, 170)	0.374884	0.403717	2	NA	0.710391
local/data/WT_th0.901.gd	(90, 225, 168)-(91, 227, 167)	0.244362	0.00644	0.09159	9	0	#007cff	7	(87, 221, 170)-(90, 225, 168)	1.55582	0.464768	2	NA	NA
local/data/WT_th0.901.gd	(90, 235, 165)-(91, 227, 167)	0.96626	0.03363	0.105255	47	0	#6a00ff	5	(90, 225, 168)-(91, 227, 167)	1.14921	3.95422	2	4.3527	NA
local/data/WT_th0.901.gd	(90, 235, 165)-(91, 236, 164)	0.154919	0.001431	0.054226	2	0	#0015ff	4	(90, 235, 165)-(91, 227, 167)	0.515182	0.160329	3	NA	NA
local/data/WT_th0.901.gd	(91, 236, 164)-(94, 245, 165)	1.02727	0.014311	0.066591	20	0	#ff4b7ffffffffffffe4e	1	(90, 235, 165)-(91, 236, 164)	1.22803	6.63103	0	NA	NA
local/data/WT_th0.901.gd	(91, 236, 164)-(94, 237, 165)	0.407902	0.009302	0.085199	13	0	#2600ff	2	(90, 235, 165)-(91, 236, 164)	1.5712	2.63299	2	NA	7.27946
local/data/WT_th0.901.gd	(94, 237, 165)-(97, 235, 164)	0.370853	0.008587	0.085848	12	0	#00ff11	1	(91, 236, 164)-(94, 237, 165)	1.00762	0.909173	0	NA	NA
local/data/WT_th0.901.gd	(94, 237, 165)-(96, 240, 166)	0.370853	0.005009	0.065568	7	0	#ff00ee	1	(91, 236, 164)-(94, 237, 165)	0.76958	0.909173	0	NA	NA
local/data/WT_th0.901.gd	(91, 236, 164)-(91, 237, 162)	0.215934	0.002147	0.056253	3	0	#ff00d6	1	(90, 235, 165)-(91, 236, 164)	1.03738	1.39385	0	NA	NA
local/data/WT_th0.901.gd	(89, 246, 163)-(90, 235, 165)	1.30869	0.044364	0.103877	62	0	#8700ff	1	(90, 235, 165)-(91, 227, 167)	0.986907	1.35438	0	NA	NA
local/data/WT_th0.901.gd	(90, 226, 163)-(91, 227, 167)	0.562821	0.018604	0.102576	26	0	#7f00ff	2	(90, 225, 168)-(91, 227, 167)	1.11995	2.30322	2	1.93581	NA
local/data/WT_th0.901.gd	(90, 226, 163)-(92, 220, 157)	0.999151	0.023613	0.086733	33	0	#00ff3c	1	(90, 226, 163)-(91, 227, 167)	0.845551	1.77526	0	NA	NA
local/data/WT_th0.901.gd	(89, 228, 162)-(90, 226, 163)	0.244362	0.002147	0.052879	3	0	#000dff	1	(90, 226, 163)-(91, 227, 167)	0.515516	0.434174	0	NA	NA
local/data/WT_th0.901.gd	(89, 226, 169)-(90, 225, 168)	0.154919	0.001431	0.054226	2	0	#00ff92	1	(87, 221, 170)-(90, 225, 168)	0.92112	0.294651	0	NA	NA
local/data/WT_th0.901.gd	(86, 222, 171)-(87, 221, 170)	0.154919	0.001431	0.054226	2	0	#ff0008	6	(87, 221, 170)-(89, 208, 170)	0.345313	0.118956	2	NA	NA
local/data/WT_th0.901.gd	(86, 222, 171)-(86, 222, 172)	0.089443	0.001431	0.071365	2	0	#ff0079	2	(86, 222, 171)-(87, 221, 170)	1.31607	0.57735	2	3.15154	NA
local/data/WT_th0.901.gd	(86, 222, 172)-(86, 224, 174)	0.252982	0.002862	0.060011	4	0	#ff807ffffffffffffe83	1	(86, 222, 171)-(86, 222, 172)	0.840896	2.82843	0	NA	NA
local/data/WT_th0.901.gd	(83, 219, 175)-(86, 222, 172)	0.464758	0.004293	0.054226	6	0	#ff000c	1	(86, 222, 171)-(86, 222, 172)	0.759836	5.19615	0	NA	NA
local/data/WT_th0.901.gd	(84, 224, 170)-(86, 222, 171)	0.28141	0.00644	0.085348	9	0	#00fffb	4	(86, 222, 171)-(87, 221, 170)	1.57394	1.8165	2	NA	NA
local/data/WT_th0.901.gd	(80, 224, 168)-(84, 224, 170)	0.497344	0.015742	0.100375	22	0	#00ff4e	2	(84, 224, 170)-(86, 222, 171)	1.17607	1.76733	2	NA	NA
local/data/WT_th0.901.gd	(79, 230, 163)-(80, 224, 168)	0.750326	0.016457	0.083557	23	0	#00ff66	1	(80, 224, 168)-(84, 224, 170)	0.832446	1.50867	0	NA	NA
local/data/WT_th0.901.gd	(66, 225, 166)-(80, 224, 168)	1.64249	0.067976	0.114777	95	0	#2dff7fffffffffffffd3	1	(80, 224, 168)-(84, 224, 170)	1.14348	3.30252	0	NA	NA
local/data/WT_th0.901.gd	(79, 233, 167)-(84, 224, 170)	1.08413	0.030053	0.093935	42	0	#0003ff	2	(84, 224, 170)-(86, 222, 171)	1.10061	3.85249	2	18.5961	NA
local/data/WT_th0.901.gd	(70, 239, 162)-(79, 233, 167)	1.30007	0.035777	0.093593	50	0	#66ff7fffffffffffff9a	1	(79, 233, 167)-(84, 224, 170)	0.996366	1.19918	0	NA	NA
local/data/WT_th0.901.gd	(65, 231, 165)-(79, 233, 167)	1.52273	0.031484	0.081126	44	0	#ff00f3	1	(79, 233, 167)-(84, 224, 170)	0.863638	1.40456	0	NA	NA
local/data/WT_th0.901.gd	(87, 208, 170)-(89, 208, 170)	0.252982	0.012164	0.123715	17	0	#a0ff7fffffffffffff60	10	(89, 208, 170)-(91, 207, 168)	0.745779	0.898979	2	3.76834	NA
local/data/WT_th0.901.gd	(85, 206, 172)-(87, 208, 170)	0.309839	0.010018	0.101447	14	0	#ffe97ffffffffffffeec	4	(87, 208, 170)-(89, 208, 170)	0.820005	1.22474	2	NA	NA
local/data/WT_th0.901.gd	(84, 200, 167)-(85, 206, 172)	0.750326	0.011449	0.069691	16	0	#fff67ffffffffffffef9	1	(85, 206, 172)-(87, 208, 170)	0.686971	2.42167	0	NA	NA
local/data/WT_th0.901.gd	(81, 206, 173)-(85, 206, 172)	0.460296	0.028622	0.140687	40	0	#b700ff	3	(85, 206, 172)-(87, 208, 170)	1.38681	1.4856	2	1.86879	NA
local/data/WT_th0.901.gd	(80, 205, 172)-(81, 206, 173)	0.154919	0.001431	0.054226	2	0	#00ff32	2	(81, 206, 173)-(85, 206, 172)	0.385435	0.336565	2	NA	NA
local/data/WT_th0.901.gd	(78, 195, 171)-(80, 205, 172)	1.14515	0.039355	0.104591	55	0	#4a00ff	1	(80, 205, 172)-(81, 206, 173)	1.92881	7.39188	0	NA	NA
local/data/WT_th0.901.gd	(77, 202, 166)-(80, 205, 172)	0.815803	0.027191	0.103001	38	0	#c3ff7fffffffffffff3d	1	(80, 205, 172)-(81, 206, 173)	1.89949	5.26599	0	NA	NA
local/data/WT_th0.901.gd	(64, 218, 169)-(81, 206, 173)	2.27079	0.115918	0.127471	162	0	#b8ff7fffffffffffff48	1	(81, 206, 173)-(85, 206, 172)	0.906062	4.93332	0	NA	NA
local/data/WT_th0.901.gd	(82, 211, 163)-(87, 208, 170)	0.962102	0.032915	0.104354	46	0	#6fff7fffffffffffff91	6	(87, 208, 170)-(89, 208, 170)	0.843507	3.80304	2	1.37411	0.331909
local/data/WT_th0.901.gd	(82, 211, 163)-(83, 212, 162)	0.154919	0.001431	0.054226	2	0	#ffe67ffffffffffffee9	4	(82, 211, 163)-(87, 208, 170)	0.51963	0.161022	2	NA	NA
local/data/WT_th0.901.gd	(83, 212, 162)-(85, 214, 160)	0.309839	0.005009	0.071734	7	0	#ff577ffffffffffffe5a	3	(82, 211, 163)-(83, 212, 162)	1.32288	2	2	NA	NA
local/data/WT_th0.901.gd	(85, 214, 160)-(87, 212, 158)	0.370853	0.007155	0.078369	10	0	#ff000a	2	(83, 212, 162)-(85, 214, 160)	1.09249	1.19692	2	5.18719	NA
local/data/WT_th0.901.gd	(87, 212, 158)-(90, 212, 155)	0.497344	0.008587	0.074132	12	0	#00ff46	1	(85, 214, 160)-(87, 212, 158)	0.945939	1.34108	0	NA	NA
local/data/WT_th0.901.gd	(87, 212, 158)-(89, 215, 159)	0.379473	0.004293	0.060011	6	0	#c100ff	1	(85, 214, 160)-(87, 212, 158)	0.765748	1.02324	0	NA	NA
local/data/WT_th0.901.gd	(85, 214, 160)-(85, 216, 160)	0.252982	0.002862	0.060011	4	0	#ff817ffffffffffffe84	1	(83, 212, 162)-(85, 214, 160)	0.836573	0.816497	0	NA	NA
local/data/WT_th0.901.gd	(81, 214, 162)-(83, 212, 162)	0.252982	0.002147	0.051971	3	0	#ff004b	1	(82, 211, 163)-(83, 212, 162)	0.958415	1.63299	0	NA	NA
local/data/WT_th0.901.gd	(82, 211, 162)-(82, 211, 163)	0.089443	0.001431	0.071365	2	0	#4900ff	2	(82, 211, 163)-(87, 208, 170)	0.683871	0.092966	2	NA	NA
local/data/WT_th0.901.gd	(82, 211, 162)-(83, 207, 160)	0.591249	0.009302	0.070767	13	0	#01ff7fffffffffffffff	1	(82, 211, 162)-(82, 211, 163)	0.991617	6.61037	0	NA	NA
local/data/WT_th0.901.gd	(71, 218, 161)-(82, 211, 162)	1.58148	0.057243	0.107339	80	0	#1e00ff	1	(82, 211, 162)-(82, 211, 163)	1.50408	17.6814	0	NA	NA
local/data/WT_th0.901.gd	(86, 199, 177)-(97, 192, 162)	2.51069	0.101607	0.113499	142	0	#00ffa9	1	(97, 192, 162)-(101, 179, 160)	0.586678	1.42263	0	NA	NA
local/data/WT_th0.901.gd	(95, 166, 158)-(101, 167, 159)	0.67623	0.061537	0.170194	86	0	#d4ff7fffffffffffff2c	1	(101, 167, 159)-(104, 162, 158)	0.802829	1.05063	0	NA	NA

## Sheet: HHT1
tag	name	len	vol	rad	voxc	defc	col	tips	parent	beta	gamma	nchild	q	s
dataRuns/Human_skeletonize/Human1_t0.30_ab81.gd	(113, 303, 19)-(116, 317, 20)	18.3004	1136.2	4.44552	2473	702	#ff0066	101	NA	NA	NA	2	5.71265	NA
dataRuns/Human_skeletonize/Human1_t0.30_ab81.gd	(107, 293, 13)-(113, 303, 19)	14.3847	774.364	4.1395	1808	601	#ff0010	6	(113, 303, 19)-(116, 317, 20)	0.931162	0.786028	2	0.610959	NA
dataRuns/Human_skeletonize/Human1_t0.30_ab81.gd	(105, 293, 13)-(107, 293, 13)	2.36643	15.3975	1.43914	26	2	#4cff7fffffffffffffb4	5	(107, 293, 13)-(113, 303, 19)	0.34766	0.164511	2	NA	NA
dataRuns/Human_skeletonize/Human1_t0.30_ab81.gd	(104, 292, 13)-(105, 293, 13)	1.18322	1.28312	0.587526	2	0	#00ffb3	4	(105, 293, 13)-(107, 293, 13)	0.408248	0.5	2	NA	NA
dataRuns/Human_skeletonize/Human1_t0.30_ab81.gd	(103, 291, 12)-(104, 292, 13)	1.49666	1.28312	0.522392	2	0	#ff157ffffffffffffe18	3	(104, 292, 13)-(105, 293, 13)	0.88914	1.26491	2	NA	NA
dataRuns/Human_skeletonize/Human1_t0.30_ab81.gd	(102, 288, 5)-(103, 291, 12)	9.98899	64.7976	1.43696	119	18	#69ff7fffffffffffff97	1	(103, 291, 12)-(104, 292, 13)	2.75072	6.67417	0	NA	NA
dataRuns/Human_skeletonize/Human1_t0.30_ab81.gd	(102, 276, 18)-(103, 291, 12)	27.1103	352.858	2.03544	746	196	#00a5ff	2	(103, 291, 12)-(104, 292, 13)	3.89638	18.1139	2	0.547348	0.224754
dataRuns/Human_skeletonize/Human1_t0.30_ab81.gd	(102, 276, 18)-(103, 276, 19)	1.24097	1.28312	0.573692	2	0	#00c8ff	1	(102, 276, 18)-(103, 291, 12)	0.281852	0.045775	0	NA	NA
dataRuns/Human_skeletonize/Human1_t0.30_ab81.gd	(102, 275, 17)-(102, 276, 18)	1.24097	1.28312	0.573692	2	0	#00ff97	1	(102, 276, 18)-(103, 291, 12)	0.281852	0.045775	0	NA	NA
dataRuns/Human_skeletonize/Human1_t0.30_ab81.gd	(97, 286, 18)-(104, 292, 13)	14.4671	119.972	1.62471	251	64	#ff0068	1	(104, 292, 13)-(105, 293, 13)	2.76533	12.2269	0	NA	NA
dataRuns/Human_skeletonize/Human1_t0.30_ab81.gd	(94, 303, 10)-(105, 293, 13)	15.4439	100.725	1.44084	250	93	#7dff7fffffffffffff83	1	(105, 293, 13)-(107, 293, 13)	1.00118	6.52624	0	NA	NA
dataRuns/Human_skeletonize/Human1_t0.30_ab81.gd	(101, 282, 18)-(107, 293, 13)	18.7345	88.5354	1.22649	201	63	#00ff46	1	(107, 293, 13)-(113, 303, 19)	0.296289	1.30239	0	NA	NA
dataRuns/Human_skeletonize/Human1_t0.30_ab81.gd	(106, 291, 27)-(113, 303, 19)	21.0263	889.845	3.6703	1645	258	#2900ff	95	(113, 303, 19)-(116, 317, 20)	0.825617	1.14895	2	NA	1.21472
dataRuns/Human_skeletonize/Human1_t0.30_ab81.gd	(106, 291, 27)-(113, 288, 30)	7.92749	224.546	3.00269	567	217	#28ff7fffffffffffffd8	86	(106, 291, 27)-(113, 303, 19)	0.818105	0.377028	2	1.43687	NA
dataRuns/Human_skeletonize/Human1_t0.30_ab81.gd	(113, 288, 30)-(119, 292, 32)	7.03308	80.1951	1.90514	154	29	#b700ff	9	(106, 291, 27)-(113, 288, 30)	0.634477	0.887176	2	NA	NA
dataRuns/Human_skeletonize/Human1_t0.30_ab81.gd	(119, 292, 32)-(130, 298, 48)	22.0888	79.5535	1.0707	159	35	#ff087ffffffffffffe0b	1	(113, 288, 30)-(119, 292, 32)	0.562008	3.1407	0	NA	NA
dataRuns/Human_skeletonize/Human1_t0.30_ab81.gd	(119, 292, 32)-(127, 299, 33)	13.1437	155.899	1.94307	307	64	#ff001b	8	(113, 288, 30)-(119, 292, 32)	1.01991	1.86884	2	2.23524	NA
dataRuns/Human_skeletonize/Human1_t0.30_ab81.gd	(127, 299, 33)-(131, 300, 32)	4.69975	23.0962	1.25071	40	4	#00bdff	5	(119, 292, 32)-(127, 299, 33)	0.643679	0.357567	2	5.97368	NA
dataRuns/Human_skeletonize/Human1_t0.30_ab81.gd	(131, 300, 32)-(140, 308, 28)	11.5562	41.7014	1.07175	65	0	#0031ff	2	(127, 299, 33)-(131, 300, 32)	0.856911	2.45889	2	2.03622	1.10342
dataRuns/Human_skeletonize/Human1_t0.30_ab81.gd	(140, 308, 28)-(147, 314, 30)	8.56285	10.265	0.617724	16	0	#00d4ff	1	(131, 300, 32)-(140, 308, 28)	0.57637	0.740976	0	NA	NA
dataRuns/Human_skeletonize/Human1_t0.30_ab81.gd	(140, 308, 28)-(143, 307, 26)	3.66515	8.98185	0.883206	14	0	#76ff7fffffffffffff8a	1	(131, 300, 32)-(140, 308, 28)	0.824078	0.317159	0	NA	NA
dataRuns/Human_skeletonize/Human1_t0.30_ab81.gd	(131, 300, 32)-(134, 297, 34)	4.17654	17.3221	1.14899	27	0	#00e9ff	3	(127, 299, 33)-(131, 300, 32)	0.918671	0.888672	2	5.23821	NA
dataRuns/Human_skeletonize/Human1_t0.30_ab81.gd	(134, 297, 34)-(141, 305, 35)	9.43262	15.3975	0.720831	25	1	#2dff7fffffffffffffd3	1	(131, 300, 32)-(134, 297, 34)	0.627359	2.25848	0	NA	NA
dataRuns/Human_skeletonize/Human1_t0.30_ab81.gd	(134, 297, 34)-(137, 295, 34)	3.20309	12.8312	1.12921	23	3	#ff607ffffffffffffe63	2	(131, 300, 32)-(134, 297, 34)	0.982781	0.766924	2	1.15377	NA
dataRuns/Human_skeletonize/Human1_t0.30_ab81.gd	(137, 295, 34)-(140, 292, 35)	3.86309	2.56624	0.459839	4	0	#ad00ff	1	(134, 297, 34)-(137, 295, 34)	0.407223	1.20605	0	NA	NA
dataRuns/Human_skeletonize/Human1_t0.30_ab81.gd	(137, 295, 34)-(139, 296, 32)	2.73763	5.13248	0.772505	8	0	#00ff35	1	(134, 297, 34)-(137, 295, 34)	0.684112	0.854684	0	NA	NA
dataRuns/Human_skeletonize/Human1_t0.30_ab81.gd	(125, 315, 34)-(127, 299, 33)	17.5895	137.294	1.57625	233	19	#0073ff	3	(119, 292, 32)-(127, 299, 33)	0.811216	1.33824	2	0.715011	0.321021
dataRuns/Human_skeletonize/Human1_t0.30_ab81.gd	(125, 315, 34)-(126, 316, 35)	1.49666	1.28312	0.522392	2	0	#ed00ff	2	(125, 315, 34)-(127, 299, 33)	0.331415	0.085089	2	NA	NA
dataRuns/Human_skeletonize/Human1_t0.30_ab81.gd	(126, 316, 35)-(127, 317, 42)	7.71342	16.6806	0.829674	26	0	#ffe07ffffffffffffee3	1	(125, 315, 34)-(126, 316, 35)	1.58822	5.15374	0	NA	NA
dataRuns/Human_skeletonize/Human1_t0.30_ab81.gd	(126, 316, 35)-(126, 317, 34)	1.24097	1.28312	0.573692	2	0	#ff00e7	1	(125, 315, 34)-(126, 316, 35)	1.0982	0.829156	0	NA	NA
dataRuns/Human_skeletonize/Human1_t0.30_ab81.gd	(123, 317, 33)-(125, 315, 34)	2.67988	3.84936	0.676179	6	0	#b4ff7fffffffffffff4c	1	(125, 315, 34)-(127, 299, 33)	0.42898	0.152357	0	NA	NA
dataRuns/Human_skeletonize/Human1_t0.30_ab81.gd	(113, 288, 30)-(114, 279, 28)	11.3913	116.122	1.80134	318	137	#0081ff	77	(106, 291, 27)-(113, 288, 30)	0.599909	1.43694	2	12.2775	NA
dataRuns/Human_skeletonize/Human1_t0.30_ab81.gd	(114, 279, 28)-(122, 276, 26)	9.74607	98.1588	1.7905	167	14	#001aff	76	(113, 288, 30)-(114, 279, 28)	0.993984	0.855568	2	3.15151	NA
dataRuns/Human_skeletonize/Human1_t0.30_ab81.gd	(122, 276, 26)-(126, 263, 25)	15.8634	136.652	1.6559	242	29	#00a1ff	74	(114, 279, 28)-(122, 276, 26)	0.924826	1.62768	2	NA	NA
dataRuns/Human_skeletonize/Human1_t0.30_ab81.gd	(126, 263, 25)-(134, 249, 31)	18.9392	127.671	1.46484	272	73	#00ffdd	2	(122, 276, 26)-(126, 263, 25)	0.884617	1.19389	2	0.888282	0.873823
dataRuns/Human_skeletonize/Human1_t0.30_ab81.gd	(134, 249, 31)-(138, 247, 33)	4.66665	4.49092	0.553465	7	0	#8400ff	1	(126, 263, 25)-(134, 249, 31)	0.377834	0.246402	0	NA	NA
dataRuns/Human_skeletonize/Human1_t0.30_ab81.gd	(134, 241, 39)-(134, 249, 31)	12.7147	25.0209	0.791449	46	7	#0051ff	1	(126, 263, 25)-(134, 249, 31)	0.540298	0.671344	0	NA	NA
dataRuns/Human_skeletonize/Human1_t0.30_ab81.gd	(121, 260, 30)-(126, 263, 25)	8.15514	76.3457	1.72624	135	16	#ffb47ffffffffffffeb7	72	(122, 276, 26)-(126, 263, 25)	1.04248	0.514084	2	1.29545	0.420597
dataRuns/Human_skeletonize/Human1_t0.30_ab81.gd	(121, 260, 30)-(122, 259, 30)	1.18322	1.28312	0.587526	2	0	#b2ff7fffffffffffff4e	3	(121, 260, 30)-(126, 263, 25)	0.34035	0.145088	2	NA	NA
dataRuns/Human_skeletonize/Human1_t0.30_ab81.gd	(122, 259, 30)-(126, 253, 27)	7.43738	47.4755	1.42544	84	10	#2f00ff	2	(121, 260, 30)-(122, 259, 30)	2.42618	6.28574	2	1.11283	NA
dataRuns/Human_skeletonize/Human1_t0.30_ab81.gd	(126, 253, 27)-(132, 248, 26)	7.69308	10.9065	0.671766	17	0	#00adff	1	(122, 259, 30)-(126, 253, 27)	0.471269	1.03438	0	NA	NA
dataRuns/Human_skeletonize/Human1_t0.30_ab81.gd	(125, 239, 21)-(126, 253, 27)	14.4856	33.3612	0.856203	53	1	#00ff04	1	(122, 259, 30)-(126, 253, 27)	0.600658	1.94768	0	NA	NA
dataRuns/Human_skeletonize/Human1_t0.30_ab81.gd	(122, 259, 30)-(126, 228, 36)	30.1691	69.2885	0.855017	168	60	#4900ff	1	(121, 260, 30)-(122, 259, 30)	1.45528	25.4975	0	NA	NA
dataRuns/Human_skeletonize/Human1_t0.30_ab81.gd	(119, 261, 30)-(121, 260, 30)	2.01988	12.1897	1.38598	27	8	#00ffbc	69	(121, 260, 30)-(126, 263, 25)	0.802891	0.247681	2	NA	NA
dataRuns/Human_skeletonize/Human1_t0.30_ab81.gd	(119, 261, 30)-(121, 263, 32)	2.99333	23.7377	1.58879	61	24	#1c00ff	18	(119, 261, 30)-(121, 260, 30)	1.14633	1.48194	2	NA	NA
dataRuns/Human_skeletonize/Human1_t0.30_ab81.gd	(121, 263, 32)-(126, 258, 35)	7.43738	76.9873	1.8152	135	15	#ffcb7ffffffffffffece	2	(119, 261, 30)-(121, 263, 32)	1.1425	2.48466	2	0.84867	NA
dataRuns/Human_skeletonize/Human1_t0.30_ab81.gd	(126, 258, 35)-(144, 254, 37)	17.2547	30.1533	0.745828	47	0	#0016ff	1	(121, 263, 32)-(126, 258, 35)	0.41088	2.32	0	NA	NA
dataRuns/Human_skeletonize/Human1_t0.30_ab81.gd	(126, 258, 35)-(132, 247, 42)	13.8402	32.078	0.858931	51	1	#e6ff7fffffffffffff1a	1	(121, 263, 32)-(126, 258, 35)	0.473188	1.86089	0	NA	NA
dataRuns/Human_skeletonize/Human1_t0.30_ab81.gd	(121, 263, 32)-(125, 270, 35)	8.8763	195.034	2.64463	328	24	#00ff02	16	(119, 261, 30)-(121, 263, 32)	1.66455	2.96536	2	0.873937	0.59612
dataRuns/Human_skeletonize/Human1_t0.30_ab81.gd	(125, 270, 35)-(127, 274, 34)	4.3532	50.6833	1.9251	95	16	#ff00cd	8	(121, 263, 32)-(125, 270, 35)	0.727928	0.49043	2	NA	NA
dataRuns/Human_skeletonize/Human1_t0.30_ab81.gd	(127, 274, 34)-(136, 280, 25)	13.8648	83.4029	1.38375	146	16	#8600ff	1	(125, 270, 35)-(127, 274, 34)	0.718796	3.18497	0	NA	NA
dataRuns/Human_skeletonize/Human1_t0.30_ab81.gd	(127, 274, 34)-(128, 288, 37)	16.0945	241.868	2.18714	532	155	#ff00b5	7	(125, 270, 35)-(127, 274, 34)	1.13612	3.69715	2	1.14344	NA
dataRuns/Human_skeletonize/Human1_t0.30_ab81.gd	(128, 288, 37)-(137, 283, 51)	18.9085	42.343	0.844281	70	4	#ff00aa	1	(127, 274, 34)-(128, 288, 37)	0.386021	1.17485	0	NA	NA
dataRuns/Human_skeletonize/Human1_t0.30_ab81.gd	(128, 288, 37)-(129, 297, 39)	9.98047	73.1379	1.52729	128	14	#ff0029	6	(127, 274, 34)-(128, 288, 37)	0.698304	0.620119	2	2.87753	NA
dataRuns/Human_skeletonize/Human1_t0.30_ab81.gd	(129, 297, 39)-(130, 301, 40)	4.0975	23.0962	1.33948	36	0	#0010ff	5	(128, 288, 37)-(129, 297, 39)	0.877031	0.410552	2	1.41303	NA
dataRuns/Human_skeletonize/Human1_t0.30_ab81.gd	(130, 301, 40)-(133, 311, 37)	10.6192	35.9274	1.03775	56	0	#ff007a	4	(129, 297, 39)-(130, 301, 40)	0.774741	2.59162	2	1.57399	0.59171
dataRuns/Human_skeletonize/Human1_t0.30_ab81.gd	(133, 311, 37)-(134, 317, 39)	6.08427	10.9065	0.755378	17	0	#00d6ff	1	(130, 301, 40)-(133, 311, 37)	0.7279	0.572951	0	NA	NA
dataRuns/Human_skeletonize/Human1_t0.30_ab81.gd	(133, 311, 37)-(133, 312, 36)	1.24097	1.28312	0.573692	2	0	#00ffbe	3	(130, 301, 40)-(133, 311, 37)	0.552824	0.116861	2	NA	NA
dataRuns/Human_skeletonize/Human1_t0.30_ab81.gd	(133, 312, 36)-(138, 316, 34)	7.37963	11.5481	0.705769	29	11	#ff000e	2	(133, 311, 37)-(133, 312, 36)	1.23022	5.94668	2	11.8917	0.346821
dataRuns/Human_skeletonize/Human1_t0.30_ab81.gd	(138, 316, 34)-(139, 317, 34)	1.18322	1.28312	0.587526	2	0	#00ff20	1	(133, 312, 36)-(138, 316, 34)	0.832461	0.160335	0	NA	NA
dataRuns/Human_skeletonize/Human1_t0.30_ab81.gd	(138, 316, 34)-(138, 317, 34)	0.83666	1.28312	0.69869	2	0	#2600ff	1	(133, 312, 36)-(138, 316, 34)	0.989969	0.113374	0	NA	NA
dataRuns/Human_skeletonize/Human1_t0.30_ab81.gd	(133, 312, 36)-(133, 317, 35)	5.18986	5.77405	0.595096	9	0	#00ff9f	1	(133, 311, 37)-(133, 312, 36)	1.03731	4.18211	0	NA	NA
dataRuns/Human_skeletonize/Human1_t0.30_ab81.gd	(130, 301, 40)-(133, 308, 45)	8.64524	8.98185	0.575068	14	0	#00ff98	1	(129, 297, 39)-(130, 301, 40)	0.429323	2.10988	0	NA	NA
dataRuns/Human_skeletonize/Human1_t0.30_ab81.gd	(122, 317, 40)-(129, 297, 39)	19.5634	64.1561	1.0217	103	3	#c0ff7fffffffffffff40	1	(128, 288, 37)-(129, 297, 39)	0.668961	1.96017	0	NA	NA
dataRuns/Human_skeletonize/Human1_t0.30_ab81.gd	(124, 271, 36)-(125, 270, 35)	1.49666	1.28312	0.522392	2	0	#ff987ffffffffffffe9b	8	(121, 263, 32)-(125, 270, 35)	0.19753	0.168613	2	NA	NA
dataRuns/Human_skeletonize/Human1_t0.30_ab81.gd	(124, 271, 36)-(125, 271, 38)	2.15748	10.9065	1.26851	20	3	#8aff7fffffffffffff76	7	(124, 271, 36)-(125, 270, 35)	2.42828	1.44153	2	3.5681	NA
dataRuns/Human_skeletonize/Human1_t0.30_ab81.gd	(125, 271, 38)-(126, 274, 42)	4.89511	20.5299	1.15541	37	5	#ff6d7ffffffffffffe70	5	(124, 271, 36)-(125, 271, 38)	0.910842	2.2689	2	2.24254	NA
dataRuns/Human_skeletonize/Human1_t0.30_ab81.gd	(126, 274, 42)-(137, 273, 49)	12.2891	23.0962	0.773455	36	0	#ff006e	1	(125, 271, 38)-(126, 274, 42)	0.669418	2.51049	0	NA	NA
dataRuns/Human_skeletonize/Human1_t0.30_ab81.gd	(124, 276, 43)-(126, 274, 42)	2.67988	7.05717	0.915551	11	0	#4400ff	4	(125, 271, 38)-(126, 274, 42)	0.792401	0.54746	2	NA	NA
dataRuns/Human_skeletonize/Human1_t0.30_ab81.gd	(124, 276, 43)-(131, 267, 50)	12.8431	22.4546	0.746008	41	6	#ff0089	2	(124, 276, 43)-(126, 274, 42)	0.814818	4.79241	2	2.75489	0.492821
dataRuns/Human_skeletonize/Human1_t0.30_ab81.gd	(131, 267, 50)-(136, 264, 50)	5.94072	6.41561	0.586306	10	0	#0018ff	1	(124, 276, 43)-(131, 267, 50)	0.785924	0.462562	0	NA	NA
dataRuns/Human_skeletonize/Human1_t0.30_ab81.gd	(130, 267, 51)-(131, 267, 50)	1.24097	1.28312	0.573692	2	0	#ff0074	1	(124, 276, 43)-(131, 267, 50)	0.769016	0.096625	0	NA	NA
dataRuns/Human_skeletonize/Human1_t0.30_ab81.gd	(124, 276, 43)-(124, 280, 45)	4.15526	14.7559	1.06319	56	33	#ff3f7ffffffffffffe42	2	(124, 276, 43)-(126, 274, 42)	1.16125	1.55054	2	1.31253	NA
dataRuns/Human_skeletonize/Human1_t0.30_ab81.gd	(124, 280, 45)-(129, 284, 51)	9.32735	10.9065	0.610083	17	0	#ff307ffffffffffffe33	1	(124, 276, 43)-(124, 280, 45)	0.573826	2.24471	0	NA	NA
dataRuns/Human_skeletonize/Human1_t0.30_ab81.gd	(120, 286, 45)-(124, 280, 45)	6.40618	8.34029	0.643748	13	0	#2c00ff	1	(124, 276, 43)-(124, 280, 45)	0.60549	1.54171	0	NA	NA
dataRuns/Human_skeletonize/Human1_t0.30_ab81.gd	(125, 259, 51)-(125, 271, 38)	18.5263	46.1924	0.890872	81	9	#69ff7fffffffffffff97	2	(124, 271, 36)-(125, 271, 38)	0.702297	8.58701	2	1.46697	0.26339
dataRuns/Human_skeletonize/Human1_t0.30_ab81.gd	(125, 259, 51)-(126, 258, 52)	1.49666	1.28312	0.522392	2	0	#80ff7fffffffffffff80	1	(125, 259, 51)-(125, 271, 38)	0.586383	0.080786	0	NA	NA
dataRuns/Human_skeletonize/Human1_t0.30_ab81.gd	(125, 259, 51)-(126, 258, 51)	1.18322	1.28312	0.587526	2	0	#ff00cd	1	(125, 259, 51)-(125, 271, 38)	0.659495	0.063867	0	NA	NA
dataRuns/Human_skeletonize/Human1_t0.30_ab81.gd	(117, 277, 40)-(124, 271, 36)	10.373	30.7949	0.972105	68	20	#b5ff7fffffffffffff4b	1	(124, 271, 36)-(125, 270, 35)	1.86087	6.93072	0	NA	NA
dataRuns/Human_skeletonize/Human1_t0.30_ab81.gd	(114, 261, 28)-(119, 261, 30)	5.59417	174.504	3.15109	329	57	#00fff3	51	(119, 261, 30)-(121, 260, 30)	2.27354	2.76956	2	NA	NA
dataRuns/Human_skeletonize/Human1_t0.30_ab81.gd	(111, 265, 19)-(114, 261, 28)	11.0999	628.088	4.24399	1146	167	#00ffdc	23	(114, 261, 28)-(119, 261, 30)	1.34683	1.9842	2	3.16161	NA
dataRuns/Human_skeletonize/Human1_t0.30_ab81.gd	(111, 265, 19)-(111, 267, 16)	3.39845	99.4419	3.05189	254	99	#08ff7ffffffffffffff8	4	(111, 265, 19)-(114, 261, 28)	0.719109	0.306168	2	NA	NA
dataRuns/Human_skeletonize/Human1_t0.30_ab81.gd	(111, 267, 16)-(115, 283, 8)	22.7411	681.979	3.08962	1334	271	#ff0c7ffffffffffffe0f	2	(111, 265, 19)-(111, 267, 16)	1.01236	6.69161	2	0.838794	1.15336
dataRuns/Human_skeletonize/Human1_t0.30_ab81.gd	(115, 283, 8)-(116, 288, 1)	10.0348	50.6833	1.26795	84	5	#00ff96	1	(111, 267, 16)-(115, 283, 8)	0.410391	0.441264	0	NA	NA
dataRuns/Human_skeletonize/Human1_t0.30_ab81.gd	(109, 287, 0)-(115, 283, 8)	14.8307	96.2341	1.43717	159	9	#b700ff	1	(111, 267, 16)-(115, 283, 8)	0.465162	0.652152	0	NA	NA
dataRuns/Human_skeletonize/Human1_t0.30_ab81.gd	(108, 281, 1)-(111, 267, 16)	26.808	549.176	2.55358	1320	464	#ffb47ffffffffffffeb7	2	(111, 265, 19)-(111, 267, 16)	0.836719	7.8883	2	0.503219	0.237126
dataRuns/Human_skeletonize/Human1_t0.30_ab81.gd	(107, 283, 0)-(108, 281, 1)	2.33332	2.56624	0.591679	4	0	#ff727ffffffffffffe75	1	(108, 281, 1)-(111, 267, 16)	0.231706	0.087038	0	NA	NA
dataRuns/Human_skeletonize/Human1_t0.30_ab81.gd	(107, 281, 1)-(108, 281, 1)	0.83666	1.28312	0.69869	2	0	#d700ff	1	(108, 281, 1)-(111, 267, 16)	0.273612	0.031209	0	NA	NA
dataRuns/Human_skeletonize/Human1_t0.30_ab81.gd	(95, 270, 26)-(111, 265, 19)	18.9723	815.424	3.69877	1451	180	#5fff7fffffffffffffa1	19	(111, 265, 19)-(114, 261, 28)	0.87153	1.70922	2	1.55258	NA
dataRuns/Human_skeletonize/Human1_t0.30_ab81.gd	(80, 260, 24)-(95, 270, 26)	17.3355	207.866	1.95366	396	72	#ff00a9	3	(95, 270, 26)-(111, 265, 19)	0.528192	0.913726	2	1.33162	1.21017
dataRuns/Human_skeletonize/Human1_t0.30_ab81.gd	(77, 253, 27)-(80, 260, 24)	7.92749	35.9274	1.20107	58	2	#4eff7fffffffffffffb2	2	(80, 260, 24)-(95, 270, 26)	0.614782	0.457299	2	1.61972	NA
dataRuns/Human_skeletonize/Human1_t0.30_ab81.gd	(71, 247, 24)-(77, 253, 27)	8.03964	14.1143	0.747544	22	0	#00a8ff	1	(77, 253, 27)-(80, 260, 24)	0.622396	1.01415	0	NA	NA
dataRuns/Human_skeletonize/Human1_t0.30_ab81.gd	(66, 247, 36)-(77, 253, 27)	14.9793	31.4365	0.817329	50	1	#ffa07ffffffffffffea3	1	(77, 253, 27)-(80, 260, 24)	0.680498	1.88953	0	NA	NA
dataRuns/Human_skeletonize/Human1_t0.30_ab81.gd	(74, 262, 16)-(80, 260, 24)	11.5544	45.5508	1.12021	79	8	#31ff7fffffffffffffcf	1	(80, 260, 24)-(95, 270, 26)	0.573391	0.666518	0	NA	NA
dataRuns/Human_skeletonize/Human1_t0.30_ab81.gd	(76, 274, 25)-(95, 270, 26)	21.1111	499.134	2.74333	849	71	#005fff	16	(95, 270, 26)-(111, 265, 19)	0.741689	1.11273	2	0.794586	0.266119
dataRuns/Human_skeletonize/Human1_t0.30_ab81.gd	(75, 275, 25)-(76, 274, 25)	1.18322	1.28312	0.587526	2	0	#ff00d5	12	(76, 274, 25)-(95, 270, 26)	0.214165	0.056047	2	NA	NA
dataRuns/Human_skeletonize/Human1_t0.30_ab81.gd	(73, 276, 26)-(75, 275, 25)	2.42418	11.5481	1.2314	22	4	#fff57ffffffffffffef8	11	(75, 275, 25)-(76, 274, 25)	2.0959	2.04881	2	NA	NA
dataRuns/Human_skeletonize/Human1_t0.30_ab81.gd	(71, 275, 33)-(73, 276, 26)	7.38896	54.5327	1.53272	86	1	#ff6f7ffffffffffffe72	2	(73, 276, 26)-(75, 275, 25)	1.2447	3.04802	2	0.983001	NA
dataRuns/Human_skeletonize/Human1_t0.30_ab81.gd	(65, 267, 47)-(71, 275, 33)	18.3276	30.1533	0.72367	54	7	#00a0ff	1	(71, 275, 33)-(73, 276, 26)	0.472149	2.4804	0	NA	NA
dataRuns/Human_skeletonize/Human1_t0.30_ab81.gd	(59, 278, 41)-(71, 275, 33)	14.0415	27.5871	0.79081	43	0	#00ff2f	1	(71, 275, 33)-(73, 276, 26)	0.515953	1.90033	0	NA	NA
dataRuns/Human_skeletonize/Human1_t0.30_ab81.gd	(67, 286, 29)-(73, 276, 26)	13.2872	160.39	1.96018	257	7	#ff0011	9	(73, 276, 26)-(75, 275, 25)	1.59184	5.48112	2	1.31714	0.629626
dataRuns/Human_skeletonize/Human1_t0.30_ab81.gd	(67, 286, 29)-(67, 290, 32)	6.46053	41.0599	1.42233	65	1	#ff907ffffffffffffe93	7	(67, 286, 29)-(73, 276, 26)	0.72561	0.486221	2	NA	NA
dataRuns/Human_skeletonize/Human1_t0.30_ab81.gd	(67, 290, 32)-(75, 292, 35)	9.82846	17.3221	0.749002	40	13	#7a00ff	1	(67, 286, 29)-(67, 290, 32)	0.526603	1.52131	0	NA	NA
dataRuns/Human_skeletonize/Human1_t0.30_ab81.gd	(65, 296, 34)-(67, 290, 32)	6.43083	55.1742	1.65257	88	2	#3f00ff	6	(67, 286, 29)-(67, 290, 32)	1.16188	0.995402	2	1.652	NA
dataRuns/Human_skeletonize/Human1_t0.30_ab81.gd	(65, 296, 34)-(66, 301, 36)	5.33847	30.1533	1.34086	47	0	#ff004e	5	(65, 296, 34)-(67, 290, 32)	0.811381	0.830138	2	NA	NA
dataRuns/Human_skeletonize/Human1_t0.30_ab81.gd	(66, 301, 36)-(67, 300, 37)	1.49666	1.28312	0.522392	2	0	#ff00bd	2	(65, 296, 34)-(66, 301, 36)	0.389594	0.280354	2	NA	NA
dataRuns/Human_skeletonize/Human1_t0.30_ab81.gd	(67, 300, 37)-(72, 298, 32)	6.71623	5.77405	0.523121	9	0	#00ffa3	1	(66, 301, 36)-(67, 300, 37)	1.0014	4.48747	0	NA	NA
dataRuns/Human_skeletonize/Human1_t0.30_ab81.gd	(62, 299, 41)-(67, 300, 37)	6.05623	5.77405	0.550889	9	0	#e0ff7fffffffffffff20	1	(66, 301, 36)-(67, 300, 37)	1.05455	4.04649	0	NA	NA
dataRuns/Human_skeletonize/Human1_t0.30_ab81.gd	(65, 307, 37)-(66, 301, 36)	6.37308	42.9846	1.46523	93	26	#6fff7fffffffffffff91	3	(65, 296, 34)-(66, 301, 36)	1.09275	1.1938	2	1.90612	NA
dataRuns/Human_skeletonize/Human1_t0.30_ab81.gd	(65, 307, 37)-(68, 313, 37)	6.68652	22.4546	1.0339	35	0	#00f1ff	2	(65, 307, 37)-(66, 301, 36)	0.70562	1.04918	2	2.4133	2.3287
dataRuns/Human_skeletonize/Human1_t0.30_ab81.gd	(68, 313, 37)-(70, 317, 36)	5.16181	8.34029	0.717157	13	0	#00ff44	1	(65, 307, 37)-(68, 313, 37)	0.693644	0.771973	0	NA	NA
dataRuns/Human_skeletonize/Human1_t0.30_ab81.gd	(66, 317, 37)-(68, 313, 37)	4.75751	10.265	0.828732	16	0	#fff87ffffffffffffefb	1	(65, 307, 37)-(68, 313, 37)	0.801561	0.711507	0	NA	NA
dataRuns/Human_skeletonize/Human1_t0.30_ab81.gd	(59, 317, 38)-(65, 307, 37)	10.7594	34.0027	1.00297	53	0	#46ff7fffffffffffffba	1	(65, 307, 37)-(66, 301, 36)	0.684512	1.68826	0	NA	NA
dataRuns/Human_skeletonize/Human1_t0.30_ab81.gd	(56, 309, 31)-(65, 296, 34)	14.9359	28.8702	0.784394	49	4	#ffe37ffffffffffffee6	1	(65, 296, 34)-(67, 290, 32)	0.474651	2.32255	0	NA	NA
dataRuns/Human_skeletonize/Human1_t0.30_ab81.gd	(67, 286, 29)-(67, 288, 28)	2.67988	6.41561	0.872944	12	2	#00ceff	2	(67, 286, 29)-(73, 276, 26)	0.445338	0.201688	2	NA	NA
dataRuns/Human_skeletonize/Human1_t0.30_ab81.gd	(67, 288, 28)-(70, 297, 27)	8.88306	19.2468	0.830469	30	0	#007aff	1	(67, 286, 29)-(67, 288, 28)	0.951343	3.31472	0	NA	NA
dataRuns/Human_skeletonize/Human1_t0.30_ab81.gd	(54, 299, 23)-(67, 288, 28)	16.746	43.6261	0.910631	72	4	#acff7fffffffffffff54	1	(67, 286, 29)-(67, 288, 28)	1.04317	6.2488	0	NA	NA
dataRuns/Human_skeletonize/Human1_t0.30_ab81.gd	(69, 286, 16)-(75, 275, 25)	14.9793	71.8548	1.23568	149	37	#ff0010	1	(75, 275, 25)-(76, 274, 25)	2.1032	12.6598	0	NA	NA
dataRuns/Human_skeletonize/Human1_t0.30_ab81.gd	(75, 272, 25)-(76, 274, 25)	2.01988	19.8884	1.77036	48	17	#5600ff	4	(76, 274, 25)-(95, 270, 26)	0.645333	0.095679	2	1.12393	NA
dataRuns/Human_skeletonize/Human1_t0.30_ab81.gd	(67, 262, 26)-(75, 272, 25)	12.7971	43.6261	1.0417	81	13	#00ffeb	3	(75, 272, 25)-(76, 274, 25)	0.588409	6.33561	2	2.3731	NA
dataRuns/Human_skeletonize/Human1_t0.30_ab81.gd	(66, 256, 28)-(67, 262, 26)	6.77738	17.3221	0.901976	28	1	#fd00ff	2	(67, 262, 26)-(75, 272, 25)	0.865871	0.529601	2	1.18331	NA
dataRuns/Human_skeletonize/Human1_t0.30_ab81.gd	(66, 249, 30)-(66, 256, 28)	7.35835	5.77405	0.499776	9	0	#4400ff	1	(66, 256, 28)-(67, 262, 26)	0.55409	1.08572	0	NA	NA
dataRuns/Human_skeletonize/Human1_t0.30_ab81.gd	(62, 255, 31)-(66, 256, 28)	4.81526	3.84936	0.50444	6	0	#ff006e	1	(66, 256, 28)-(67, 262, 26)	0.559262	0.710489	0	NA	NA
dataRuns/Human_skeletonize/Human1_t0.30_ab81.gd	(48, 263, 24)-(67, 262, 26)	17.654	21.1715	0.617845	34	1	#00fff5	1	(67, 262, 26)-(75, 272, 25)	0.593114	1.37952	0	NA	NA
dataRuns/Human_skeletonize/Human1_t0.30_ab81.gd	(65, 263, 30)-(75, 272, 25)	13.5429	32.078	0.868305	60	10	#ff00f9	1	(75, 272, 25)-(76, 274, 25)	0.490467	6.70484	0	NA	NA
dataRuns/Human_skeletonize/Human1_t0.30_ab81.gd	(107, 255, 36)-(114, 261, 28)	11.2062	237.377	2.59666	441	71	#ffbe7ffffffffffffec1	28	(114, 261, 28)-(119, 261, 30)	0.824052	2.0032	2	NA	NA
dataRuns/Human_skeletonize/Human1_t0.30_ab81.gd	(106, 246, 28)-(107, 255, 36)	12.1346	618.464	4.02782	1005	41	#0037ff	27	(107, 255, 36)-(114, 261, 28)	1.55116	1.08284	2	1.1075	NA
dataRuns/Human_skeletonize/Human1_t0.30_ab81.gd	(106, 246, 28)-(111, 212, 29)	35.443	399.051	1.8931	788	166	#00c2ff	2	(106, 246, 28)-(107, 255, 36)	0.470006	2.92083	2	1.07389	NA
dataRuns/Human_skeletonize/Human1_t0.30_ab81.gd	(111, 212, 29)-(184, 229, 30)	75.5399	329.121	1.17765	515	2	#00baff	1	(106, 246, 28)-(111, 212, 29)	0.622072	2.13131	0	NA	NA
dataRuns/Human_skeletonize/Human1_t0.30_ab81.gd	(97, 109, 39)-(111, 212, 29)	125.32	255.341	0.805333	398	0	#ff00c9	1	(106, 246, 28)-(111, 212, 29)	0.425404	3.53581	0	NA	NA
dataRuns/Human_skeletonize/Human1_t0.30_ab81.gd	(103, 247, 23)-(106, 246, 28)	6.46053	118.047	2.41167	256	72	#00ffb7	25	(106, 246, 28)-(107, 255, 36)	0.598754	0.532408	2	NA	NA
dataRuns/Human_skeletonize/Human1_t0.30_ab81.gd	(101, 244, 21)-(103, 247, 23)	3.82999	51.9664	2.0782	118	37	#ff0054	23	(103, 247, 23)-(106, 246, 28)	0.861726	0.592828	2	NA	NA
dataRuns/Human_skeletonize/Human1_t0.30_ab81.gd	(101, 244, 21)-(109, 148, 25)	90.2124	780.138	1.65912	1296	80	#ff0e7ffffffffffffe11	7	(101, 244, 21)-(103, 247, 23)	0.798344	23.5542	2	2.96317	0.322391
dataRuns/Human_skeletonize/Human1_t0.30_ab81.gd	(109, 135, 28)-(109, 148, 25)	12.6918	78.912	1.40681	123	0	#1c00ff	3	(101, 244, 21)-(109, 148, 25)	0.847926	0.140688	2	1.5177	NA
dataRuns/Human_skeletonize/Human1_t0.30_ab81.gd	(109, 135, 28)-(117, 76, 27)	90.362	400.334	1.18753	631	7	#00ffcd	2	(109, 135, 28)-(109, 148, 25)	0.844127	7.11974	2	0.943862	0.40438
dataRuns/Human_skeletonize/Human1_t0.30_ab81.gd	(117, 76, 27)-(122, 67, 42)	21.0779	23.0962	0.590583	37	1	#5900ff	1	(109, 135, 28)-(117, 76, 27)	0.497322	0.233261	0	NA	NA
dataRuns/Human_skeletonize/Human1_t0.30_ab81.gd	(117, 76, 27)-(120, 67, 28)	12.1949	11.5481	0.549024	18	0	#07ff7ffffffffffffff9	1	(109, 135, 28)-(117, 76, 27)	0.462326	0.134956	0	NA	NA
dataRuns/Human_skeletonize/Human1_t0.30_ab81.gd	(109, 135, 28)-(112, 131, 28)	5.10406	4.49092	0.529218	8	1	#9000ff	1	(109, 135, 28)-(109, 148, 25)	0.376183	0.402156	0	NA	NA
dataRuns/Human_skeletonize/Human1_t0.30_ab81.gd	(108, 139, 23)-(109, 148, 25)	8.59425	39.1352	1.20394	65	4	#8900ff	4	(101, 244, 21)-(109, 148, 25)	0.72565	0.095267	2	1.25095	NA
dataRuns/Human_skeletonize/Human1_t0.30_ab81.gd	(108, 139, 23)-(121, 114, 28)	27.1707	51.9664	0.780254	82	1	#fdff7fffffffffffff03	2	(108, 139, 23)-(109, 148, 25)	0.648084	3.16149	2	2.09217	0.77662
dataRuns/Human_skeletonize/Human1_t0.30_ab81.gd	(121, 114, 28)-(130, 106, 30)	11.4194	8.98185	0.500365	14	0	#8c00ff	1	(108, 139, 23)-(121, 114, 28)	0.641284	0.420283	0	NA	NA
dataRuns/Human_skeletonize/Human1_t0.30_ab81.gd	(112, 110, 24)-(121, 114, 28)	10.8418	12.8312	0.613774	20	0	#00a7ff	1	(108, 139, 23)-(121, 114, 28)	0.786634	0.399025	0	NA	NA
dataRuns/Human_skeletonize/Human1_t0.30_ab81.gd	(108, 139, 23)-(115, 140, 14)	16.9983	19.2468	0.600346	30	0	#82ff7fffffffffffff7e	2	(108, 139, 23)-(109, 148, 25)	0.498651	1.97787	2	10.0244	0.294985
dataRuns/Human_skeletonize/Human1_t0.30_ab81.gd	(115, 140, 14)-(115, 142, 13)	2.07763	1.92468	0.543026	3	0	#ff0013	1	(108, 139, 23)-(115, 140, 14)	0.904522	0.122225	0	NA	NA
dataRuns/Human_skeletonize/Human1_t0.30_ab81.gd	(114, 140, 13)-(115, 140, 14)	1.24097	1.28312	0.573692	2	0	#0015ff	1	(108, 139, 23)-(115, 140, 14)	0.955603	0.073005	0	NA	NA
dataRuns/Human_skeletonize/Human1_t0.30_ab81.gd	(85, 217, 20)-(101, 244, 21)	39.2068	632.579	2.26622	1383	397	#ffeb7ffffffffffffeee	16	(101, 244, 21)-(103, 247, 23)	1.09047	10.2368	2	2.39069	NA
dataRuns/Human_skeletonize/Human1_t0.30_ab81.gd	(75, 208, 25)-(85, 217, 20)	13.0528	131.52	1.79089	205	0	#00a3ff	5	(85, 217, 20)-(101, 244, 21)	0.790254	0.332923	2	1.92078	NA
dataRuns/Human_skeletonize/Human1_t0.30_ab81.gd	(75, 208, 25)-(91, 102, 35)	130.1	304.1	0.862571	479	5	#ff00cb	3	(75, 208, 25)-(85, 217, 20)	0.481645	9.96715	2	2.56079	0.286412
dataRuns/Human_skeletonize/Human1_t0.30_ab81.gd	(91, 102, 35)-(96, 107, 38)	6.85642	5.13248	0.488135	8	0	#22ff7fffffffffffffde	1	(75, 208, 25)-(91, 102, 35)	0.565907	0.052701	0	NA	NA
dataRuns/Human_skeletonize/Human1_t0.30_ab81.gd	(90, 84, 33)-(91, 102, 35)	18.2282	34.6443	0.777802	54	0	#b700ff	2	(75, 208, 25)-(91, 102, 35)	0.901725	0.140109	2	3.22739	1.16511
dataRuns/Human_skeletonize/Human1_t0.30_ab81.gd	(90, 84, 33)-(100, 82, 38)	14.952	10.9065	0.481857	17	0	#ff8b7ffffffffffffe8e	1	(90, 84, 33)-(91, 102, 35)	0.619511	0.820271	0	NA	NA
dataRuns/Human_skeletonize/Human1_t0.30_ab81.gd	(86, 81, 34)-(90, 84, 33)	4.69975	7.69873	0.722099	12	0	#003fff	1	(90, 84, 33)-(91, 102, 35)	0.928384	0.257829	0	NA	NA
dataRuns/Human_skeletonize/Human1_t0.30_ab81.gd	(58, 207, 28)-(75, 208, 25)	17.6803	132.803	1.54627	208	1	#0069ff	2	(75, 208, 25)-(85, 217, 20)	0.863407	1.35452	2	1.25239	NA
dataRuns/Human_skeletonize/Human1_t0.30_ab81.gd	(54, 198, 29)-(58, 207, 28)	9.92272	16.039	0.717296	25	0	#00ff0c	1	(58, 207, 28)-(75, 208, 25)	0.463889	0.56123	0	NA	NA
dataRuns/Human_skeletonize/Human1_t0.30_ab81.gd	(19, 225, 22)-(58, 207, 28)	41.8296	145.634	1.05272	227	0	#ff0071	1	(58, 207, 28)-(75, 208, 25)	0.680818	2.36589	0	NA	NA
dataRuns/Human_skeletonize/Human1_t0.30_ab81.gd	(71, 149, 25)-(85, 217, 20)	67.7016	539.552	1.59273	845	4	#0091ff	11	(85, 217, 20)-(101, 244, 21)	0.702815	1.72678	2	2.21251	NA
dataRuns/Human_skeletonize/Human1_t0.30_ab81.gd	(71, 149, 25)-(80, 81, 27)	84.5206	395.201	1.21998	622	6	#ff217ffffffffffffe24	8	(71, 149, 25)-(85, 217, 20)	0.765968	1.24843	2	1.6089	0.400325
dataRuns/Human_skeletonize/Human1_t0.30_ab81.gd	(80, 81, 27)-(89, 75, 24)	12.0301	21.8131	0.759713	38	4	#ff0075	5	(71, 149, 25)-(80, 81, 27)	0.622725	0.142333	2	3.35971	0.827263
dataRuns/Human_skeletonize/Human1_t0.30_ab81.gd	(89, 75, 24)-(90, 70, 19)	9.2475	11.5481	0.630475	25	7	#90ff7fffffffffffff70	4	(80, 81, 27)-(89, 75, 24)	0.829886	0.768699	2	NA	NA
dataRuns/Human_skeletonize/Human1_t0.30_ab81.gd	(89, 72, 19)-(90, 70, 19)	2.73763	1.92468	0.473061	3	0	#ff007ffffffffffffe03	1	(89, 75, 24)-(90, 70, 19)	0.750324	0.29604	0	NA	NA
dataRuns/Human_skeletonize/Human1_t0.30_ab81.gd	(89, 60, 11)-(90, 70, 19)	11.8568	26.9455	0.850522	44	2	#ff0097	3	(89, 75, 24)-(90, 70, 19)	1.34902	1.28216	2	NA	1.64526
dataRuns/Human_skeletonize/Human1_t0.30_ab81.gd	(89, 59, 12)-(89, 60, 11)	1.24097	1.28312	0.573692	2	0	#ff8c7ffffffffffffe8f	1	(89, 60, 11)-(90, 70, 19)	0.674517	0.104663	0	NA	NA
dataRuns/Human_skeletonize/Human1_t0.30_ab81.gd	(89, 51, 16)-(89, 60, 11)	11.6801	31.4365	0.92559	52	3	#ff0012	2	(89, 60, 11)-(90, 70, 19)	1.08826	0.985101	2	1.73241	4.69109
dataRuns/Human_skeletonize/Human1_t0.30_ab81.gd	(89, 51, 16)-(90, 40, 17)	10.7627	10.265	0.550988	17	1	#00fcff	1	(89, 51, 16)-(89, 60, 11)	0.595283	0.92146	0	NA	NA
dataRuns/Human_skeletonize/Human1_t0.30_ab81.gd	(89, 50, 25)-(89, 51, 16)	9.15324	13.4728	0.684489	21	0	#00f8ff	1	(89, 51, 16)-(89, 60, 11)	0.739516	0.783661	0	NA	NA
dataRuns/Human_skeletonize/Human1_t0.30_ab81.gd	(89, 73, 24)-(89, 75, 24)	1.67332	1.92468	0.605083	3	0	#bbff7fffffffffffff45	1	(80, 81, 27)-(89, 75, 24)	0.796463	0.139095	0	NA	NA
dataRuns/Human_skeletonize/Human1_t0.30_ab81.gd	(62, 77, 26)-(80, 81, 27)	18.2859	39.1352	0.825373	61	0	#00ff04	3	(71, 149, 25)-(80, 81, 27)	0.676546	0.216349	2	2.59083	0.484022
dataRuns/Human_skeletonize/Human1_t0.30_ab81.gd	(61, 73, 26)-(62, 77, 26)	4.50181	5.13248	0.602414	8	0	#00c4ff	1	(62, 77, 26)-(80, 81, 27)	0.729869	0.24619	0	NA	NA
dataRuns/Human_skeletonize/Human1_t0.30_ab81.gd	(59, 75, 29)-(62, 77, 26)	4.23429	5.77405	0.658832	9	0	#00ff25	2	(62, 77, 26)-(80, 81, 27)	0.798223	0.23156	2	2.59342	NA
dataRuns/Human_skeletonize/Human1_t0.30_ab81.gd	(59, 75, 29)-(59, 76, 31)	2.15748	1.92468	0.532882	3	0	#00ffdf	1	(59, 75, 29)-(62, 77, 26)	0.808828	0.509526	0	NA	NA
dataRuns/Human_skeletonize/Human1_t0.30_ab81.gd	(59, 65, 37)-(59, 75, 29)	12.7843	8.98185	0.472901	14	0	#00ffb2	1	(59, 75, 29)-(62, 77, 26)	0.717786	3.01922	0	NA	NA
dataRuns/Human_skeletonize/Human1_t0.30_ab81.gd	(71, 149, 25)-(72, 139, 24)	9.0266	34.6443	1.1053	56	2	#ff00c7	3	(71, 149, 25)-(85, 217, 20)	0.693963	0.133329	2	1.20031	NA
dataRuns/Human_skeletonize/Human1_t0.30_ab81.gd	(72, 139, 24)-(73, 144, 9)	23.2838	22.4546	0.554052	35	0	#00ff77	1	(71, 149, 25)-(72, 139, 24)	0.50127	2.57947	0	NA	NA
dataRuns/Human_skeletonize/Human1_t0.30_ab81.gd	(61, 118, 28)-(72, 139, 24)	23.9098	35.2858	0.685389	61	6	#1bff7fffffffffffffe5	2	(71, 149, 25)-(72, 139, 24)	0.620095	2.64882	2	NA	0.497637
dataRuns/Human_skeletonize/Human1_t0.30_ab81.gd	(61, 118, 28)-(70, 110, 22)	15.7122	17.9637	0.603259	28	0	#0058ff	1	(61, 118, 28)-(72, 139, 24)	0.880171	0.657146	0	NA	NA
dataRuns/Human_skeletonize/Human1_t0.30_ab81.gd	(60, 118, 28)-(61, 118, 28)	0.83666	1.28312	0.69869	2	0	#ff004c	1	(61, 118, 28)-(72, 139, 24)	1.01941	0.034992	0	NA	NA
dataRuns/Human_skeletonize/Human1_t0.30_ab81.gd	(98, 259, 18)-(103, 247, 23)	16.3221	491.435	3.09578	1055	289	#005dff	2	(103, 247, 23)-(106, 246, 28)	1.28367	2.52643	2	1.94939	NA
dataRuns/Human_skeletonize/Human1_t0.30_ab81.gd	(98, 259, 18)-(100, 266, 14)	24.7151	532.495	2.6188	1199	369	#ff0066	1	(98, 259, 18)-(103, 247, 23)	0.845925	1.51421	0	NA	NA
dataRuns/Human_skeletonize/Human1_t0.30_ab81.gd	(97, 274, 19)-(98, 259, 18)	18.0448	146.276	1.60633	339	111	#ffb27ffffffffffffeb5	1	(98, 259, 18)-(103, 247, 23)	0.518878	1.10554	0	NA	NA
dataRuns/Human_skeletonize/Human1_t0.30_ab81.gd	(103, 317, 29)-(107, 255, 36)	63.5149	2609.87	3.61657	4205	137	#ff777ffffffffffffe7a	1	(107, 255, 36)-(114, 261, 28)	1.39278	5.66782	0	NA	NA
dataRuns/Human_skeletonize/Human1_t0.30_ab81.gd	(122, 276, 26)-(124, 276, 26)	1.67332	6.41561	1.10473	10	0	#00d6ff	2	(114, 279, 28)-(122, 276, 26)	0.616992	0.171692	2	2.9446	NA
dataRuns/Human_skeletonize/Human1_t0.30_ab81.gd	(124, 276, 26)-(134, 282, 19)	12.7309	27.5871	0.830516	44	1	#ffa47ffffffffffffea7	1	(122, 276, 26)-(124, 276, 26)	0.751785	7.60818	0	NA	NA
dataRuns/Human_skeletonize/Human1_t0.30_ab81.gd	(124, 276, 26)-(131, 273, 24)	7.61404	19.8884	0.911837	33	2	#ff8b7ffffffffffffe8e	1	(122, 276, 26)-(124, 276, 26)	0.825397	4.55026	0	NA	NA
dataRuns/Human_skeletonize/Human1_t0.30_ab81.gd	(114, 279, 28)-(120, 281, 21)	14.6081	96.8756	1.4529	243	92	#ff7e7ffffffffffffe81	1	(113, 288, 30)-(114, 279, 28)	0.806567	1.28238	0	NA	NA
dataRuns/Human_skeletonize/Human1_t0.30_ab81.gd	(93, 293, 26)-(106, 291, 27)	15.5696	844.935	4.15622	1690	373	#94ff7fffffffffffff6c	9	(106, 291, 27)-(113, 303, 19)	1.13239	0.740483	2	1.70508	2.47915
dataRuns/Human_skeletonize/Human1_t0.30_ab81.gd	(85, 287, 26)-(93, 293, 26)	8.77262	257.266	3.05528	622	221	#9eff7fffffffffffff62	4	(93, 293, 26)-(106, 291, 27)	0.735111	0.563446	2	0.880875	NA
dataRuns/Human_skeletonize/Human1_t0.30_ab81.gd	(75, 288, 22)-(85, 287, 26)	13.3663	109.707	1.61635	214	43	#ff717ffffffffffffe74	2	(85, 287, 26)-(93, 293, 26)	0.529036	1.52364	2	0.717143	0.429049
dataRuns/Human_skeletonize/Human1_t0.30_ab81.gd	(74, 289, 20)-(75, 288, 22)	2.41318	2.56624	0.581807	4	0	#ff00e8	1	(75, 288, 22)-(85, 287, 26)	0.35995	0.180542	0	NA	NA
dataRuns/Human_skeletonize/Human1_t0.30_ab81.gd	(72, 288, 23)-(75, 288, 22)	2.91429	3.84936	0.648415	6	0	#0076ff	1	(75, 288, 22)-(85, 287, 26)	0.401159	0.218033	0	NA	NA
dataRuns/Human_skeletonize/Human1_t0.30_ab81.gd	(62, 277, 45)-(85, 287, 26)	29.9942	128.954	1.16983	208	7	#ff0076	2	(85, 287, 26)-(93, 293, 26)	0.382888	3.41907	2	1.09339	0.782502
dataRuns/Human_skeletonize/Human1_t0.30_ab81.gd	(51, 282, 50)-(62, 277, 45)	13.3568	17.3221	0.642502	27	0	#19ff7fffffffffffffe7	1	(62, 277, 45)-(85, 287, 26)	0.549226	0.445314	0	NA	NA
dataRuns/Human_skeletonize/Human1_t0.30_ab81.gd	(51, 273, 45)-(62, 277, 45)	11.3981	12.8312	0.598608	20	0	#00feff	1	(62, 277, 45)-(85, 287, 26)	0.511705	0.38001	0	NA	NA
dataRuns/Human_skeletonize/Human1_t0.30_ab81.gd	(81, 301, 28)-(93, 293, 26)	13.9294	264.323	2.45769	500	88	#8900ff	5	(93, 293, 26)-(106, 291, 27)	0.591328	0.894653	2	0.8594	0.69424
dataRuns/Human_skeletonize/Human1_t0.30_ab81.gd	(81, 301, 28)-(85, 308, 28)	7.24284	12.1897	0.731924	19	0	#00fff5	1	(81, 301, 28)-(93, 293, 26)	0.29781	0.519969	0	NA	NA
dataRuns/Human_skeletonize/Human1_t0.30_ab81.gd	(78, 302, 29)-(81, 301, 28)	3.26084	22.4546	1.48052	39	4	#f700ff	4	(81, 301, 28)-(93, 293, 26)	0.602402	0.234098	2	NA	NA
dataRuns/Human_skeletonize/Human1_t0.30_ab81.gd	(71, 301, 28)-(78, 302, 29)	7.20974	51.3248	1.50532	83	3	#a200ff	3	(78, 302, 29)-(81, 301, 28)	1.01676	2.211	2	1.65254	NA
dataRuns/Human_skeletonize/Human1_t0.30_ab81.gd	(71, 301, 28)-(72, 304, 27)	3.16998	7.05717	0.841806	11	0	#0003ff	1	(71, 301, 28)-(78, 302, 29)	0.55922	0.439681	0	NA	NA
dataRuns/Human_skeletonize/Human1_t0.30_ab81.gd	(62, 305, 27)-(71, 301, 28)	9.85651	39.1352	1.12421	63	2	#d0ff7fffffffffffff30	2	(71, 301, 28)-(78, 302, 29)	0.746824	1.36711	2	1.64396	NA
dataRuns/Human_skeletonize/Human1_t0.30_ab81.gd	(59, 302, 28)-(62, 305, 27)	3.86309	6.41561	0.72707	10	0	#3b00ff	1	(62, 305, 27)-(71, 301, 28)	0.646739	0.391934	0	NA	NA
dataRuns/Human_skeletonize/Human1_t0.30_ab81.gd	(49, 314, 23)-(62, 305, 27)	15.3402	26.9455	0.747743	42	0	#0086ff	1	(62, 305, 27)-(71, 301, 28)	0.665128	1.55636	0	NA	NA
dataRuns/Human_skeletonize/Human1_t0.30_ab81.gd	(69, 317, 31)-(78, 302, 29)	18.1059	145.634	1.6001	233	6	#ffc67ffffffffffffec9	1	(78, 302, 29)-(81, 301, 28)	1.08077	5.55252	0	NA	NA

## Sheet: HHT2
tag	name	len	vol	rad	voxc	defc	col	tips	parent	beta	gamma	nchild	q	s
dataRuns/Human_skeletonize/Human2_t0.35_ab81.gd	(111, 274, 36)-(118, 286, 44)	15.6472	394.442	2.83269	737	107	#005fff	26	NA	NA	NA	2	0.919016	0.90732
dataRuns/Human_skeletonize/Human2_t0.35_ab81.gd	(118, 286, 44)-(118, 287, 42)	2.11917	8.76539	1.14743	20	6	#fff87ffffffffffffefb	6	(111, 274, 36)-(118, 286, 44)	0.405069	0.135435	2	NA	NA
dataRuns/Human_skeletonize/Human2_t0.35_ab81.gd	(118, 287, 42)-(124, 286, 38)	8.0409	49.4618	1.39929	100	21	#00ffeb	1	(118, 286, 44)-(118, 287, 42)	1.2195	3.79436	0	NA	NA
dataRuns/Human_skeletonize/Human2_t0.35_ab81.gd	(118, 287, 42)-(121, 299, 43)	14.9182	139.62	1.726	228	5	#00ff44	5	(118, 286, 44)-(118, 287, 42)	1.50423	7.03965	2	2.81357	0.88566
dataRuns/Human_skeletonize/Human2_t0.35_ab81.gd	(121, 299, 43)-(125, 305, 40)	8.06054	37.5659	1.21798	64	4	#acff7fffffffffffff54	2	(118, 287, 42)-(121, 299, 43)	0.705667	0.540315	2	0.860665	0.387943
dataRuns/Human_skeletonize/Human2_t0.35_ab81.gd	(125, 305, 40)-(126, 305, 39)	1.22474	1.2522	0.570478	2	0	#5600ff	1	(121, 299, 43)-(125, 305, 40)	0.46838	0.151943	0	NA	NA
dataRuns/Human_skeletonize/Human2_t0.35_ab81.gd	(124, 306, 39)-(125, 305, 40)	1.48324	1.2522	0.518389	2	0	#007aff	1	(121, 299, 43)-(125, 305, 40)	0.425614	0.184012	0	NA	NA
dataRuns/Human_skeletonize/Human2_t0.35_ab81.gd	(120, 304, 46)-(121, 299, 43)	5.60605	37.5659	1.46047	60	0	#ff00bd	3	(118, 287, 42)-(121, 299, 43)	0.846162	0.375785	2	1.55852	NA
dataRuns/Human_skeletonize/Human2_t0.35_ab81.gd	(120, 304, 46)-(120, 314, 48)	10.524	46.9574	1.19175	76	1	#00ffa3	2	(120, 304, 46)-(121, 299, 43)	0.816006	1.87726	2	1.43214	0.662859
dataRuns/Human_skeletonize/Human2_t0.35_ab81.gd	(120, 314, 48)-(121, 317, 47)	3.84967	5.00879	0.643546	8	0	#00ceff	1	(120, 304, 46)-(120, 314, 48)	0.539999	0.3658	0	NA	NA
dataRuns/Human_skeletonize/Human2_t0.35_ab81.gd	(117, 317, 48)-(120, 314, 48)	3.54965	7.51319	0.820814	12	0	#7a00ff	1	(120, 304, 46)-(120, 314, 48)	0.688744	0.337291	0	NA	NA
dataRuns/Human_skeletonize/Human2_t0.35_ab81.gd	(115, 300, 45)-(120, 304, 46)	6.46959	8.13929	0.632819	14	1	#e0ff7fffffffffffff20	1	(120, 304, 46)-(121, 299, 43)	0.433297	1.15404	0	NA	NA
dataRuns/Human_skeletonize/Human2_t0.35_ab81.gd	(117, 296, 51)-(118, 286, 44)	12.8607	93.2888	1.51952	153	4	#ffa07ffffffffffffea3	20	(111, 274, 36)-(118, 286, 44)	0.536424	0.821919	2	0.761273	0.498197
dataRuns/Human_skeletonize/Human2_t0.35_ab81.gd	(117, 296, 51)-(118, 297, 52)	1.48324	1.2522	0.518389	2	0	#00fff5	1	(117, 296, 51)-(118, 286, 44)	0.341153	0.115331	0	NA	NA
dataRuns/Human_skeletonize/Human2_t0.35_ab81.gd	(112, 298, 51)-(117, 296, 51)	5.56952	8.76539	0.707785	14	0	#00a8ff	19	(117, 296, 51)-(118, 286, 44)	0.465795	0.433065	2	NA	NA
dataRuns/Human_skeletonize/Human2_t0.35_ab81.gd	(112, 298, 51)-(116, 298, 56)	5.79341	10.0176	0.74189	16	0	#4eff7fffffffffffffb2	1	(112, 298, 51)-(117, 296, 51)	1.04818	1.0402	0	NA	NA
dataRuns/Human_skeletonize/Human2_t0.35_ab81.gd	(111, 297, 48)-(112, 298, 51)	3.34392	10.0176	0.976515	16	0	#31ff7fffffffffffffcf	18	(112, 298, 51)-(117, 296, 51)	1.37968	0.600395	2	NA	NA
dataRuns/Human_skeletonize/Human2_t0.35_ab81.gd	(111, 297, 48)-(112, 287, 56)	11.7298	16.2786	0.664643	26	0	#ff00a9	1	(111, 297, 48)-(112, 298, 51)	0.680628	3.5078	0	NA	NA
dataRuns/Human_skeletonize/Human2_t0.35_ab81.gd	(106, 301, 38)-(111, 297, 48)	12.3623	98.9236	1.59597	159	1	#5fff7fffffffffffffa1	17	(111, 297, 48)-(112, 298, 51)	1.63436	3.69695	2	NA	2.25932
dataRuns/Human_skeletonize/Human2_t0.35_ab81.gd	(106, 301, 38)-(112, 308, 39)	8.81414	112.072	2.01179	201	22	#00baff	3	(106, 301, 38)-(111, 297, 48)	1.26054	0.712986	2	1.81463	NA
dataRuns/Human_skeletonize/Human2_t0.35_ab81.gd	(112, 308, 39)-(126, 316, 41)	15.0857	90.1583	1.37925	144	0	#ff777ffffffffffffe7a	2	(106, 301, 38)-(112, 308, 39)	0.685585	1.71154	2	0.819168	0.450706
dataRuns/Human_skeletonize/Human2_t0.35_ab81.gd	(126, 316, 41)-(132, 313, 42)	6.35965	7.51319	0.613226	12	0	#00ffdc	1	(112, 308, 39)-(126, 316, 41)	0.444607	0.421567	0	NA	NA
dataRuns/Human_skeletonize/Human2_t0.35_ab81.gd	(126, 316, 41)-(126, 317, 40)	1.22474	1.2522	0.570478	2	0	#ffbe7ffffffffffffec1	1	(112, 308, 39)-(126, 316, 41)	0.413613	0.081186	0	NA	NA
dataRuns/Human_skeletonize/Human2_t0.35_ab81.gd	(112, 308, 39)-(112, 317, 37)	12.0538	70.7492	1.36686	122	9	#0037ff	1	(106, 301, 38)-(112, 308, 39)	0.679425	1.36755	0	NA	NA
dataRuns/Human_skeletonize/Human2_t0.35_ab81.gd	(99, 296, 34)-(106, 301, 38)	9.36766	155.899	2.3016	271	22	#ff00c9	14	(106, 301, 38)-(111, 297, 48)	1.44213	0.75776	2	3.26447	NA
dataRuns/Human_skeletonize/Human2_t0.35_ab81.gd	(99, 296, 34)-(112, 285, 30)	19.5165	303.032	2.22315	596	112	#ff0054	2	(99, 296, 34)-(106, 301, 38)	0.965912	2.08339	2	0.877655	0.896508
dataRuns/Human_skeletonize/Human2_t0.35_ab81.gd	(112, 285, 30)-(118, 289, 30)	7.7824	17.5308	0.846776	38	10	#00c2ff	1	(99, 296, 34)-(112, 285, 30)	0.380891	0.39876	0	NA	NA
dataRuns/Human_skeletonize/Human2_t0.35_ab81.gd	(112, 285, 30)-(117, 276, 31)	10.2509	44.453	1.17489	81	10	#00ffb7	1	(99, 296, 34)-(112, 285, 30)	0.528479	0.52524	0	NA	NA
dataRuns/Human_skeletonize/Human2_t0.35_ab81.gd	(97, 298, 34)-(99, 296, 34)	2.36643	10.0176	1.16081	38	22	#9000ff	12	(99, 296, 34)-(106, 301, 38)	0.504346	0.252617	2	NA	NA
dataRuns/Human_skeletonize/Human2_t0.35_ab81.gd	(96, 296, 33)-(97, 298, 34)	2.40796	17.5308	1.5223	50	22	#0069ff	2	(97, 298, 34)-(99, 296, 34)	1.31142	1.01755	2	NA	NA
dataRuns/Human_skeletonize/Human2_t0.35_ab81.gd	(90, 292, 22)-(96, 296, 33)	17.6487	192.839	1.86494	485	177	#00ff0c	1	(96, 296, 33)-(97, 298, 34)	1.22508	7.3293	0	NA	NA
dataRuns/Human_skeletonize/Human2_t0.35_ab81.gd	(75, 298, 33)-(96, 296, 33)	26.8643	334.337	1.99035	727	193	#ff0071	1	(96, 296, 33)-(97, 298, 34)	1.30746	11.1564	0	NA	NA
dataRuns/Human_skeletonize/Human2_t0.35_ab81.gd	(93, 305, 30)-(97, 298, 34)	12.78	249.187	2.49128	487	89	#ff00cb	10	(97, 298, 34)-(99, 296, 34)	2.14617	5.40053	2	NA	NA
dataRuns/Human_skeletonize/Human2_t0.35_ab81.gd	(93, 305, 30)-(97, 309, 25)	8.59941	175.934	2.55191	379	98	#003fff	9	(93, 305, 30)-(97, 298, 34)	1.02434	0.672881	2	1.53645	0.82124
dataRuns/Human_skeletonize/Human2_t0.35_ab81.gd	(97, 309, 25)-(101, 312, 27)	5.07442	40.6964	1.59776	101	36	#0015ff	5	(93, 305, 30)-(97, 309, 25)	0.626102	0.590089	2	1.43353	1.12687
dataRuns/Human_skeletonize/Human2_t0.35_ab81.gd	(101, 312, 27)-(102, 313, 27)	1.18322	1.2522	0.580403	2	0	#8c00ff	3	(97, 309, 25)-(101, 312, 27)	0.363261	0.233173	2	NA	NA
dataRuns/Human_skeletonize/Human2_t0.35_ab81.gd	(102, 313, 27)-(106, 317, 25)	5.93296	19.4091	1.02045	33	2	#5900ff	1	(101, 312, 27)-(102, 313, 27)	1.75818	5.01426	0	NA	NA
dataRuns/Human_skeletonize/Human2_t0.35_ab81.gd	(102, 313, 27)-(106, 308, 27)	6.16957	27.5484	1.19219	60	16	#1c00ff	2	(101, 312, 27)-(102, 313, 27)	2.05407	5.21424	2	2.98658	NA
dataRuns/Human_skeletonize/Human2_t0.35_ab81.gd	(106, 308, 27)-(110, 301, 26)	7.63093	30.0528	1.11964	182	134	#00ffcd	1	(102, 313, 27)-(106, 308, 27)	0.939146	1.23687	0	NA	NA
dataRuns/Human_skeletonize/Human2_t0.35_ab81.gd	(106, 308, 27)-(108, 311, 27)	3.20309	4.38269	0.65995	7	0	#07ff7ffffffffffffff9	1	(102, 313, 27)-(106, 308, 27)	0.553561	0.519176	0	NA	NA
dataRuns/Human_skeletonize/Human2_t0.35_ab81.gd	(99, 315, 30)-(101, 312, 27)	4.19122	23.1657	1.32641	45	8	#ff0013	2	(97, 309, 25)-(101, 312, 27)	0.83017	0.825952	2	1.1832	NA
dataRuns/Human_skeletonize/Human2_t0.35_ab81.gd	(99, 315, 30)-(102, 314, 32)	3.54465	6.88709	0.786424	21	10	#00a7ff	1	(99, 315, 30)-(101, 312, 27)	0.592897	0.84573	0	NA	NA
dataRuns/Human_skeletonize/Human2_t0.35_ab81.gd	(95, 317, 31)-(99, 315, 30)	5.02788	7.51319	0.689675	12	0	#fdff7fffffffffffff03	1	(99, 315, 30)-(101, 312, 27)	0.519957	1.19962	0	NA	NA
dataRuns/Human_skeletonize/Human2_t0.35_ab81.gd	(96, 311, 24)-(97, 309, 25)	2.40796	20.6613	1.65264	53	20	#ff8b7ffffffffffffe8e	4	(93, 305, 30)-(97, 309, 25)	0.64761	0.280015	2	2.68595	NA
dataRuns/Human_skeletonize/Human2_t0.35_ab81.gd	(95, 313, 23)-(96, 311, 24)	2.40796	10.6437	1.18617	18	1	#00a3ff	3	(96, 311, 24)-(97, 309, 25)	0.717741	1	2	2.25797	NA
dataRuns/Human_skeletonize/Human2_t0.35_ab81.gd	(95, 313, 23)-(96, 315, 22)	2.3199	6.26099	0.926855	10	0	#ffeb7ffffffffffffeee	2	(95, 313, 23)-(96, 311, 24)	0.781386	0.963429	2	2.51176	NA
dataRuns/Human_skeletonize/Human2_t0.35_ab81.gd	(96, 315, 22)-(98, 317, 21)	2.66646	2.5044	0.546776	7	3	#8900ff	1	(95, 313, 23)-(96, 315, 22)	0.589926	1.14938	0	NA	NA
dataRuns/Human_skeletonize/Human2_t0.35_ab81.gd	(94, 317, 20)-(96, 315, 22)	2.96648	6.26099	0.819645	12	2	#ff0e7ffffffffffffe11	1	(95, 313, 23)-(96, 315, 22)	0.884329	1.27871	0	NA	NA
dataRuns/Human_skeletonize/Human2_t0.35_ab81.gd	(95, 313, 23)-(95, 317, 26)	5.11594	10.6437	0.813782	21	4	#82ff7fffffffffffff7e	1	(95, 313, 23)-(96, 311, 24)	0.686059	2.1246	0	NA	NA
dataRuns/Human_skeletonize/Human2_t0.35_ab81.gd	(91, 317, 24)-(96, 311, 24)	10.3804	60.1055	1.35761	135	39	#22ff7fffffffffffffde	1	(96, 311, 24)-(97, 309, 25)	0.821477	4.31088	0	NA	NA
dataRuns/Human_skeletonize/Human2_t0.35_ab81.gd	(89, 314, 28)-(93, 305, 30)	18.6299	247.935	2.05821	521	125	#b700ff	1	(93, 305, 30)-(97, 298, 34)	0.826164	1.45774	0	NA	NA

## Sheet: HHT3
tag	name	len	vol	rad	voxc	defc	col	tips	parent	beta	gamma	nchild	q	s
dataRuns/Human_skeletonize/Human3_t0.70_ab81.gd	(100, 243, 25)-(102, 257, 38)	20.0925	1320.44	4.5737	2296	187	#00fff5	34	NA	NA	NA	2	0.74414	0.447335
dataRuns/Human_skeletonize/Human3_t0.70_ab81.gd	(99, 242, 24)-(100, 243, 25)	1.48324	1.2522	0.518389	2	0	#ffa07ffffffffffffea3	14	(100, 243, 25)-(102, 257, 38)	0.113341	0.07382	2	NA	NA
dataRuns/Human_skeletonize/Human3_t0.70_ab81.gd	(99, 242, 24)-(113, 151, 26)	94.1133	785.754	1.63021	1549	294	#005fff	10	(99, 242, 24)-(100, 243, 25)	3.14476	63.4512	2	4.70775	0.351037
dataRuns/Human_skeletonize/Human3_t0.70_ab81.gd	(113, 151, 26)-(114, 132, 28)	20.9918	127.724	1.39167	206	2	#6fff7fffffffffffff91	4	(99, 242, 24)-(113, 151, 26)	0.853677	0.223048	2	1.6239	NA
dataRuns/Human_skeletonize/Human3_t0.70_ab81.gd	(114, 132, 28)-(116, 130, 26)	3.56088	5.00879	0.669133	8	0	#e0ff7fffffffffffff20	1	(113, 151, 26)-(114, 132, 28)	0.480813	0.169632	0	NA	NA
dataRuns/Human_skeletonize/Human3_t0.70_ab81.gd	(102, 93, 19)-(114, 132, 28)	49.7269	193.465	1.11283	309	0	#46ff7fffffffffffffba	3	(113, 151, 26)-(114, 132, 28)	0.799638	2.36887	2	3.19666	0.380851
dataRuns/Human_skeletonize/Human3_t0.70_ab81.gd	(102, 93, 19)-(104, 92, 17)	2.70798	2.5044	0.542567	4	0	#ff00bd	1	(102, 93, 19)-(114, 132, 28)	0.487555	0.054457	0	NA	NA
dataRuns/Human_skeletonize/Human3_t0.70_ab81.gd	(102, 93, 19)-(103, 83, 16)	17.3689	63.236	1.07652	102	1	#00f1ff	2	(102, 93, 19)-(114, 132, 28)	0.967367	0.349286	2	1.34288	NA
dataRuns/Human_skeletonize/Human3_t0.70_ab81.gd	(103, 83, 16)-(107, 80, 16)	4.38631	5.63489	0.639467	13	4	#00ff44	1	(102, 93, 19)-(103, 83, 16)	0.594014	0.252538	0	NA	NA
dataRuns/Human_skeletonize/Human3_t0.70_ab81.gd	(101, 77, 40)-(103, 83, 16)	30.1355	39.4442	0.645472	63	0	#fff87ffffffffffffefb	1	(102, 93, 19)-(103, 83, 16)	0.599593	1.73503	0	NA	NA
dataRuns/Human_skeletonize/Human3_t0.70_ab81.gd	(109, 145, 23)-(113, 151, 26)	7.39432	46.9574	1.42177	80	5	#ff00d5	6	(99, 242, 24)-(113, 151, 26)	0.872138	0.078568	2	1.45898	NA
dataRuns/Human_skeletonize/Human3_t0.70_ab81.gd	(109, 145, 23)-(119, 147, 7)	31.4385	39.4442	0.631954	63	0	#ff0010	1	(109, 145, 23)-(113, 151, 26)	0.444485	4.25172	0	NA	NA
dataRuns/Human_skeletonize/Human3_t0.70_ab81.gd	(109, 145, 23)-(113, 136, 25)	9.60427	36.9398	1.10647	59	0	#fff57ffffffffffffef8	5	(109, 145, 23)-(113, 151, 26)	0.778237	1.29887	2	1.7362	NA
dataRuns/Human_skeletonize/Human3_t0.70_ab81.gd	(113, 136, 25)-(127, 117, 24)	24.4999	67.6187	0.937294	108	0	#ff6f7ffffffffffffe72	4	(109, 145, 23)-(113, 136, 25)	0.847102	2.55094	2	1.46144	0.258719
dataRuns/Human_skeletonize/Human3_t0.70_ab81.gd	(127, 117, 24)-(128, 119, 23)	2.3199	2.5044	0.586195	4	0	#ffe37ffffffffffffee6	1	(113, 136, 25)-(127, 117, 24)	0.625412	0.09469	0	NA	NA
dataRuns/Human_skeletonize/Human3_t0.70_ab81.gd	(126, 116, 24)-(127, 117, 24)	1.18322	1.2522	0.580403	2	0	#00ff2f	3	(113, 136, 25)-(127, 117, 24)	0.619232	0.048295	2	NA	NA
dataRuns/Human_skeletonize/Human3_t0.70_ab81.gd	(126, 116, 24)-(138, 103, 25)	16.9155	19.4091	0.604345	31	0	#3f00ff	1	(126, 116, 24)-(127, 117, 24)	1.04125	14.2962	0	NA	NA
dataRuns/Human_skeletonize/Human3_t0.70_ab81.gd	(123, 114, 21)-(126, 116, 24)	4.76939	12.522	0.914177	20	0	#00a0ff	2	(126, 116, 24)-(127, 117, 24)	1.57507	4.03087	2	2.23543	NA
dataRuns/Human_skeletonize/Human3_t0.70_ab81.gd	(123, 114, 21)-(124, 106, 9)	17.5909	18.1569	0.573194	29	0	#ff907ffffffffffffe93	1	(123, 114, 21)-(126, 116, 24)	0.627005	3.68829	0	NA	NA
dataRuns/Human_skeletonize/Human3_t0.70_ab81.gd	(117, 100, 22)-(123, 114, 21)	15.4738	27.5484	0.752791	46	2	#ff0011	1	(123, 114, 21)-(126, 116, 24)	0.823463	3.2444	0	NA	NA
dataRuns/Human_skeletonize/Human3_t0.70_ab81.gd	(113, 136, 25)-(114, 134, 26)	2.40796	1.8783	0.49829	3	0	#ff004e	1	(109, 145, 23)-(113, 136, 25)	0.450342	0.250718	0	NA	NA
dataRuns/Human_skeletonize/Human3_t0.70_ab81.gd	(99, 242, 24)-(106, 214, 34)	31.4553	384.425	1.97235	818	204	#00ffa3	4	(99, 242, 24)-(100, 243, 25)	3.80477	21.2072	2	1.35028	NA
dataRuns/Human_skeletonize/Human3_t0.70_ab81.gd	(106, 214, 34)-(109, 209, 34)	5.22297	31.9311	1.395	51	0	#00ceff	3	(99, 242, 24)-(106, 214, 34)	0.707276	0.166044	2	NA	NA
dataRuns/Human_skeletonize/Human3_t0.70_ab81.gd	(109, 209, 34)-(163, 215, 23)	56.7156	388.181	1.47602	620	0	#acff7fffffffffffff54	2	(106, 214, 34)-(109, 209, 34)	1.05808	10.8589	2	1.23051	0.530452
dataRuns/Human_skeletonize/Human3_t0.70_ab81.gd	(163, 215, 23)-(187, 232, 30)	28.7596	101.428	1.05953	162	0	#5600ff	1	(109, 209, 34)-(163, 215, 23)	0.71783	0.507084	0	NA	NA
dataRuns/Human_skeletonize/Human3_t0.70_ab81.gd	(160, 211, 20)-(163, 215, 23)	5.95261	6.88709	0.606861	11	0	#007aff	1	(109, 209, 34)-(163, 215, 23)	0.411148	0.104955	0	NA	NA
dataRuns/Human_skeletonize/Human3_t0.70_ab81.gd	(109, 209, 34)-(110, 205, 31)	5.95261	11.8959	0.797572	25	6	#00ffeb	1	(106, 214, 34)-(109, 209, 34)	0.571738	1.1397	0	NA	NA
dataRuns/Human_skeletonize/Human3_t0.70_ab81.gd	(99, 112, 34)-(106, 214, 34)	126.006	358.129	0.95115	572	0	#7a00ff	1	(99, 242, 24)-(106, 214, 34)	0.482242	4.00587	0	NA	NA
dataRuns/Human_skeletonize/Human3_t0.70_ab81.gd	(95, 241, 19)-(100, 243, 25)	8.71836	316.806	3.40098	668	162	#00a8ff	20	(100, 243, 25)-(102, 257, 38)	0.743596	0.433911	2	3.9181	NA
dataRuns/Human_skeletonize/Human3_t0.70_ab81.gd	(93, 245, 16)-(95, 241, 19)	5.11594	123.342	2.77024	393	196	#00ffdc	3	(95, 241, 19)-(100, 243, 25)	0.81454	0.586802	2	NA	NA
dataRuns/Human_skeletonize/Human3_t0.70_ab81.gd	(93, 245, 16)-(94, 258, 11)	18.1432	329.328	2.40371	840	314	#ff00a9	2	(93, 245, 16)-(95, 241, 19)	0.867692	3.5464	2	1.33563	0.891178
dataRuns/Human_skeletonize/Human3_t0.70_ab81.gd	(94, 258, 11)-(98, 259, 8)	6.56889	32.5572	1.25604	149	97	#4eff7fffffffffffffb2	1	(93, 245, 16)-(94, 258, 11)	0.52254	0.362058	0	NA	NA
dataRuns/Human_skeletonize/Human3_t0.70_ab81.gd	(94, 258, 11)-(94, 264, 7)	10.1438	81.3929	1.59815	294	164	#31ff7fffffffffffffcf	1	(93, 245, 16)-(94, 258, 11)	0.664867	0.559098	0	NA	NA
dataRuns/Human_skeletonize/Human3_t0.70_ab81.gd	(93, 245, 16)-(94, 251, 10)	9.81351	404.46	3.62202	1242	596	#5fff7fffffffffffffa1	1	(93, 245, 16)-(95, 241, 19)	1.30748	1.91822	0	NA	NA
dataRuns/Human_skeletonize/Human3_t0.70_ab81.gd	(87, 213, 22)-(95, 241, 19)	31.9358	857.13	2.92287	1665	296	#ffbe7ffffffffffffec1	17	(95, 241, 19)-(100, 243, 25)	0.859419	3.66305	2	1.49453	NA
dataRuns/Human_skeletonize/Human3_t0.70_ab81.gd	(75, 151, 24)-(87, 213, 22)	74.9408	733.162	1.76468	1176	5	#b700ff	14	(87, 213, 22)-(95, 241, 19)	0.603749	2.34661	2	0.815838	0.200866
dataRuns/Human_skeletonize/Human3_t0.70_ab81.gd	(75, 151, 24)-(79, 153, 21)	5.63293	11.8959	0.819891	20	1	#ff777ffffffffffffe7a	1	(75, 151, 24)-(87, 213, 22)	0.464612	0.075165	0	NA	NA
dataRuns/Human_skeletonize/Human3_t0.70_ab81.gd	(75, 150, 24)-(75, 151, 24)	0.83666	1.2522	0.690219	2	0	#003fff	13	(75, 151, 24)-(87, 213, 22)	0.39113	0.011164	2	NA	NA
dataRuns/Human_skeletonize/Human3_t0.70_ab81.gd	(75, 150, 24)-(88, 80, 16)	94.4376	625.473	1.45197	1009	10	#ff8b7ffffffffffffe8e	10	(75, 150, 24)-(75, 151, 24)	2.10363	112.874	2	1.13383	0.426779
dataRuns/Human_skeletonize/Human3_t0.70_ab81.gd	(88, 80, 16)-(98, 71, 12)	24.366	45.0791	0.767398	84	12	#8900ff	7	(75, 150, 24)-(88, 80, 16)	0.528523	0.258012	2	NA	0.596744
dataRuns/Human_skeletonize/Human3_t0.70_ab81.gd	(98, 71, 12)-(98, 75, 10)	4.62915	4.38269	0.548965	7	0	#ff0054	1	(88, 80, 16)-(98, 71, 12)	0.715359	0.189984	0	NA	NA
dataRuns/Human_skeletonize/Human3_t0.70_ab81.gd	(98, 63, 3)-(98, 71, 12)	11.1987	23.7918	0.822345	38	0	#82ff7fffffffffffff7e	6	(88, 80, 16)-(98, 71, 12)	1.0716	0.459604	2	3.9983	NA
dataRuns/Human_skeletonize/Human3_t0.70_ab81.gd	(98, 44, 7)-(98, 63, 3)	18.9182	18.783	0.56217	30	0	#0015ff	1	(98, 63, 3)-(98, 71, 12)	0.683618	1.68931	0	NA	NA
dataRuns/Human_skeletonize/Human3_t0.70_ab81.gd	(97, 55, 10)-(98, 63, 3)	9.66837	18.1569	0.773159	29	0	#ff0013	5	(98, 63, 3)-(98, 71, 12)	0.940189	0.863345	2	2.64763	NA
dataRuns/Human_skeletonize/Human3_t0.70_ab81.gd	(97, 55, 10)-(98, 53, 9)	2.3199	2.5044	0.586195	4	0	#00a7ff	4	(97, 55, 10)-(98, 63, 3)	0.758181	0.239947	2	NA	NA
dataRuns/Human_skeletonize/Human3_t0.70_ab81.gd	(98, 52, 8)-(98, 53, 9)	1.22474	1.2522	0.570478	2	0	#8c00ff	1	(97, 55, 10)-(98, 53, 9)	0.973188	0.52793	0	NA	NA
dataRuns/Human_skeletonize/Human3_t0.70_ab81.gd	(97, 45, 25)-(98, 53, 9)	17.7182	45.7052	0.906146	74	1	#1c00ff	3	(97, 55, 10)-(98, 53, 9)	1.54581	7.63749	2	NA	0.481095
dataRuns/Human_skeletonize/Human3_t0.70_ab81.gd	(97, 44, 24)-(97, 45, 25)	1.22474	1.2522	0.570478	2	0	#00ffcd	1	(97, 45, 25)-(98, 53, 9)	0.629565	0.069123	0	NA	NA
dataRuns/Human_skeletonize/Human3_t0.70_ab81.gd	(96, 45, 34)-(97, 45, 25)	9.0408	36.9398	1.14043	60	1	#07ff7ffffffffffffff9	2	(97, 45, 25)-(98, 53, 9)	1.25855	0.510254	2	1.37841	NA
dataRuns/Human_skeletonize/Human3_t0.70_ab81.gd	(95, 44, 36)-(96, 45, 34)	2.44949	2.5044	0.570478	4	0	#5900ff	1	(96, 45, 34)-(97, 45, 25)	0.50023	0.270937	0	NA	NA
dataRuns/Human_skeletonize/Human3_t0.70_ab81.gd	(94, 60, 52)-(96, 45, 34)	23.261	46.9574	0.80161	75	0	#9000ff	1	(96, 45, 34)-(97, 45, 25)	0.7029	2.57289	0	NA	NA
dataRuns/Human_skeletonize/Human3_t0.70_ab81.gd	(97, 50, 24)-(97, 55, 10)	14.7624	16.9047	0.60374	27	0	#fdff7fffffffffffff03	1	(97, 55, 10)-(98, 63, 3)	0.780875	1.52687	0	NA	NA
dataRuns/Human_skeletonize/Human3_t0.70_ab81.gd	(75, 78, 12)-(88, 80, 16)	13.7271	28.1745	0.808284	45	0	#22ff7fffffffffffffde	3	(75, 150, 24)-(88, 80, 16)	0.556681	0.145356	3	3.09339	NA
dataRuns/Human_skeletonize/Human3_t0.70_ab81.gd	(75, 78, 12)-(77, 80, 11)	2.66646	1.8783	0.473522	3	0	#ff0e7ffffffffffffe11	1	(75, 78, 12)-(88, 80, 16)	0.585836	0.194248	0	NA	NA
dataRuns/Human_skeletonize/Human3_t0.70_ab81.gd	(75, 78, 12)-(76, 76, 9)	4.19122	5.63489	0.65418	9	0	#ffeb7ffffffffffffeee	1	(75, 78, 12)-(88, 80, 16)	0.809345	0.305325	0	NA	NA
dataRuns/Human_skeletonize/Human3_t0.70_ab81.gd	(66, 67, 26)-(75, 78, 12)	19.0601	17.5308	0.541082	28	0	#00a3ff	1	(75, 78, 12)-(88, 80, 16)	0.669421	1.3885	0	NA	NA
dataRuns/Human_skeletonize/Human3_t0.70_ab81.gd	(75, 150, 24)-(78, 141, 22)	9.94582	40.0703	1.13244	64	0	#00ffb7	3	(75, 150, 24)-(75, 151, 24)	1.6407	11.8875	2	3.50015	NA
dataRuns/Human_skeletonize/Human3_t0.70_ab81.gd	(74, 136, 22)-(78, 141, 22)	5.56952	20.6613	1.08666	33	0	#00c2ff	2	(75, 150, 24)-(78, 141, 22)	0.959574	0.559986	2	1.63281	NA
dataRuns/Human_skeletonize/Human3_t0.70_ab81.gd	(74, 136, 22)-(78, 106, 9)	49.345	95.7932	0.786087	157	4	#00baff	1	(74, 136, 22)-(78, 141, 22)	0.723396	8.85983	0	NA	NA
dataRuns/Human_skeletonize/Human3_t0.70_ab81.gd	(71, 131, 21)-(74, 136, 22)	5.52299	6.88709	0.630022	11	0	#ff00c9	1	(74, 136, 22)-(78, 141, 22)	0.579777	0.991645	0	NA	NA
dataRuns/Human_skeletonize/Human3_t0.70_ab81.gd	(71, 148, 2)-(78, 141, 22)	28.8524	36.9398	0.638383	59	0	#0037ff	1	(75, 150, 24)-(78, 141, 22)	0.563723	2.90096	0	NA	NA
dataRuns/Human_skeletonize/Human3_t0.70_ab81.gd	(71, 205, 30)-(87, 213, 22)	21.2998	244.179	1.91026	397	7	#ff00cb	3	(87, 213, 22)-(95, 241, 19)	0.653555	0.666956	2	1.03604	NA
dataRuns/Human_skeletonize/Human3_t0.70_ab81.gd	(71, 205, 30)-(88, 110, 33)	127.945	385.051	0.978753	616	1	#00c8ff	1	(71, 205, 30)-(87, 213, 22)	0.512367	6.00686	0	NA	NA
dataRuns/Human_skeletonize/Human3_t0.70_ab81.gd	(70, 203, 30)-(71, 205, 30)	2.70798	8.13929	0.978127	15	2	#0069ff	2	(71, 205, 30)-(87, 213, 22)	0.51204	0.127137	2	NA	NA
dataRuns/Human_skeletonize/Human3_t0.70_ab81.gd	(66, 199, 26)-(70, 203, 30)	5.93296	10.0176	0.733113	18	2	#00ff0c	1	(70, 203, 30)-(71, 205, 30)	0.749507	2.19091	0	NA	NA
dataRuns/Human_skeletonize/Human3_t0.70_ab81.gd	(27, 210, 22)-(70, 203, 30)	45.5525	268.596	1.37	441	12	#ff0071	1	(70, 203, 30)-(71, 205, 30)	1.40063	16.8216	0	NA	NA

## Sheet: HHT4
tag	name	len	vol	rad	voxc	defc	col	tips	parent	beta	gamma	nchild	q	s
dataRuns/Human_skeletonize/Human4_t0.65_ab81.gd	(106, 252, 32)-(110, 307, 43)	62.8707	4048.98	4.52766	6980	513	#00ff20	88	NA	NA	NA	2	0.483395	0.408913
dataRuns/Human_skeletonize/Human4_t0.65_ab81.gd	(106, 252, 32)-(113, 219, 33)	34.6655	373.781	1.85261	758	161	#ff3f7ffffffffffffe42	8	(106, 252, 32)-(110, 307, 43)	0.409177	0.551377	2	1.57294	NA
dataRuns/Human_skeletonize/Human4_t0.65_ab81.gd	(113, 219, 33)-(182, 244, 33)	72.5184	281.118	1.11082	453	4	#2600ff	1	(106, 252, 32)-(113, 219, 33)	0.599599	2.09195	0	NA	NA
dataRuns/Human_skeletonize/Human4_t0.65_ab81.gd	(92, 114, 41)-(113, 219, 33)	131.675	668.048	1.2708	1067	0	#2c00ff	7	(106, 252, 32)-(113, 219, 33)	0.685949	3.79845	2	1.28972	0.201305
dataRuns/Human_skeletonize/Human4_t0.65_ab81.gd	(91, 117, 42)-(92, 114, 41)	3.15656	3.13049	0.561855	5	0	#ff000e	1	(92, 114, 41)-(113, 219, 33)	0.442127	0.023972	0	NA	NA
dataRuns/Human_skeletonize/Human4_t0.65_ab81.gd	(88, 110, 42)-(92, 114, 41)	5.52299	14.4003	0.91101	23	0	#ff307ffffffffffffe33	6	(92, 114, 41)-(113, 219, 33)	0.71688	0.041944	2	NA	NA
dataRuns/Human_skeletonize/Human4_t0.65_ab81.gd	(88, 110, 42)-(94, 84, 37)	27.1541	77.6363	0.95398	124	0	#ff006e	5	(88, 110, 42)-(92, 114, 41)	1.04717	4.91656	2	2.36245	0.869095
dataRuns/Human_skeletonize/Human4_t0.65_ab81.gd	(94, 84, 37)-(98, 81, 36)	5.2645	10.0176	0.778266	16	0	#ff00b5	4	(88, 110, 42)-(94, 84, 37)	0.815809	0.193875	2	3.24205	NA
dataRuns/Human_skeletonize/Human4_t0.65_ab81.gd	(98, 81, 36)-(99, 80, 36)	1.18322	1.2522	0.580403	2	0	#ff00aa	1	(94, 84, 37)-(98, 81, 36)	0.745764	0.224754	0	NA	NA
dataRuns/Human_skeletonize/Human4_t0.65_ab81.gd	(94, 77, 60)-(98, 81, 36)	34.2415	48.2096	0.669446	82	5	#ff0029	3	(94, 84, 37)-(98, 81, 36)	0.860176	6.50423	2	NA	0.494517
dataRuns/Human_skeletonize/Human4_t0.65_ab81.gd	(92, 77, 61)-(94, 77, 60)	2.06141	4.38269	0.822648	7	0	#0010ff	2	(94, 77, 60)-(98, 81, 36)	1.22885	0.060202	2	NA	NA
dataRuns/Human_skeletonize/Human4_t0.65_ab81.gd	(92, 77, 61)-(93, 76, 62)	1.48324	1.2522	0.518389	2	0	#00ffbe	1	(92, 77, 61)-(94, 77, 60)	0.630147	0.719529	0	NA	NA
dataRuns/Human_skeletonize/Human4_t0.65_ab81.gd	(88, 74, 55)-(92, 77, 61)	10.3917	24.4179	0.864841	42	3	#ff007a	1	(92, 77, 61)-(94, 77, 60)	1.05129	5.04107	0	NA	NA
dataRuns/Human_skeletonize/Human4_t0.65_ab81.gd	(89, 71, 54)-(94, 77, 60)	19.1812	20.0352	0.576612	33	1	#c0ff7fffffffffffff40	1	(94, 77, 60)-(98, 81, 36)	0.861328	0.560173	0	NA	NA
dataRuns/Human_skeletonize/Human4_t0.65_ab81.gd	(80, 84, 45)-(94, 84, 37)	19.7919	25.044	0.634648	40	0	#ff00cd	1	(88, 110, 42)-(94, 84, 37)	0.665263	0.728873	0	NA	NA
dataRuns/Human_skeletonize/Human4_t0.65_ab81.gd	(88, 110, 42)-(89, 112, 43)	2.40796	2.5044	0.575376	4	0	#00ff9f	1	(88, 110, 42)-(92, 114, 41)	0.63158	0.435988	0	NA	NA
dataRuns/Human_skeletonize/Human4_t0.65_ab81.gd	(105, 253, 31)-(106, 252, 32)	1.48324	1.2522	0.518389	2	0	#0018ff	80	(106, 252, 32)-(110, 307, 43)	0.114494	0.023592	2	NA	NA
dataRuns/Human_skeletonize/Human4_t0.65_ab81.gd	(105, 253, 31)-(112, 172, 24)	79.7679	601.055	1.5487	1172	212	#e6ff7fffffffffffff1a	7	(105, 253, 31)-(106, 252, 32)	2.98753	53.7795	2	1.74516	0.304107
dataRuns/Human_skeletonize/Human4_t0.65_ab81.gd	(112, 172, 24)-(114, 161, 25)	12.1827	72.6275	1.37754	117	1	#00ff02	6	(105, 253, 31)-(112, 172, 24)	0.88948	0.152726	2	NA	NA
dataRuns/Human_skeletonize/Human4_t0.65_ab81.gd	(114, 161, 25)-(118, 149, 26)	13.0193	100.176	1.56499	166	6	#b5ff7fffffffffffff4b	5	(112, 172, 24)-(114, 161, 25)	1.13608	1.06868	2	5.48867	NA
dataRuns/Human_skeletonize/Human4_t0.65_ab81.gd	(118, 135, 31)-(118, 149, 26)	16.7351	100.802	1.38467	161	0	#4400ff	2	(114, 161, 25)-(118, 149, 26)	0.884776	1.2854	2	1.29902	NA
dataRuns/Human_skeletonize/Human4_t0.65_ab81.gd	(118, 135, 31)-(124, 124, 43)	18.8072	17.5308	0.544708	28	0	#ff0074	1	(118, 135, 31)-(118, 149, 26)	0.393385	1.12382	0	NA	NA
dataRuns/Human_skeletonize/Human4_t0.65_ab81.gd	(107, 77, 32)-(118, 135, 31)	76.2837	266.718	1.05496	431	5	#ff0089	1	(118, 135, 31)-(118, 149, 26)	0.761886	4.55831	0	NA	NA
dataRuns/Human_skeletonize/Human4_t0.65_ab81.gd	(115, 142, 26)-(118, 149, 26)	7.49634	44.453	1.37389	73	2	#8aff7fffffffffffff76	3	(114, 161, 25)-(118, 149, 26)	0.877888	0.575785	2	1.29159	NA
dataRuns/Human_skeletonize/Human4_t0.65_ab81.gd	(115, 142, 26)-(136, 105, 33)	42.3817	90.7844	0.825736	163	18	#ff6d7ffffffffffffe70	1	(115, 142, 26)-(118, 149, 26)	0.601022	5.65366	0	NA	NA
dataRuns/Human_skeletonize/Human4_t0.65_ab81.gd	(110, 141, 24)-(115, 142, 26)	9.48261	18.1569	0.780696	31	2	#69ff7fffffffffffff97	2	(115, 142, 26)-(118, 149, 26)	0.568238	1.26497	2	2.23394	0.510579
dataRuns/Human_skeletonize/Human4_t0.65_ab81.gd	(110, 141, 24)-(112, 141, 24)	1.67332	1.8783	0.597747	3	0	#80ff7fffffffffffff80	1	(110, 141, 24)-(115, 142, 26)	0.76566	0.176462	0	NA	NA
dataRuns/Human_skeletonize/Human4_t0.65_ab81.gd	(110, 141, 24)-(110, 145, 24)	3.34664	3.13049	0.545666	5	0	#ff00cd	1	(110, 141, 24)-(115, 142, 26)	0.698949	0.352924	0	NA	NA
dataRuns/Human_skeletonize/Human4_t0.65_ab81.gd	(112, 163, 20)-(114, 161, 25)	9.23875	15.0264	0.719524	24	0	#ff987ffffffffffffe9b	1	(112, 172, 24)-(114, 161, 25)	0.522325	0.758352	0	NA	NA
dataRuns/Human_skeletonize/Human4_t0.65_ab81.gd	(110, 177, 23)-(112, 172, 24)	5.17644	5.63489	0.588644	9	0	#0016ff	1	(105, 253, 31)-(112, 172, 24)	0.380088	0.064894	0	NA	NA
dataRuns/Human_skeletonize/Human4_t0.65_ab81.gd	(103, 259, 26)-(105, 253, 31)	8.58877	288.006	3.26708	625	165	#ffcb7ffffffffffffece	73	(105, 253, 31)-(106, 252, 32)	6.30237	5.79055	2	NA	NA
dataRuns/Human_skeletonize/Human4_t0.65_ab81.gd	(102, 314, 24)-(103, 259, 26)	75.7926	3506.78	3.83765	7212	1611	#00ffb7	60	(103, 259, 26)-(105, 253, 31)	1.17464	8.82462	2	3.82369	0.399278
dataRuns/Human_skeletonize/Human4_t0.65_ab81.gd	(102, 314, 24)-(109, 313, 18)	10.7495	206.613	2.47349	420	90	#00c2ff	3	(102, 314, 24)-(103, 259, 26)	0.644531	0.141827	2	0.797285	0.665434
dataRuns/Human_skeletonize/Human4_t0.65_ab81.gd	(109, 313, 18)-(112, 309, 17)	5.37444	10.0176	0.770265	17	1	#ff00c9	1	(102, 314, 24)-(109, 313, 18)	0.311408	0.499973	0	NA	NA
dataRuns/Human_skeletonize/Human4_t0.65_ab81.gd	(109, 313, 18)-(111, 314, 19)	2.40796	13.1481	1.31835	27	6	#00baff	2	(102, 314, 24)-(109, 313, 18)	0.532993	0.224007	2	NA	NA
dataRuns/Human_skeletonize/Human4_t0.65_ab81.gd	(111, 314, 19)-(115, 315, 17)	4.46937	7.51319	0.7315	15	3	#ff777ffffffffffffe7a	1	(109, 313, 18)-(111, 314, 19)	0.554859	1.85608	0	NA	NA
dataRuns/Human_skeletonize/Human4_t0.65_ab81.gd	(111, 314, 19)-(114, 317, 18)	10.5213	125.846	1.95124	531	330	#0037ff	1	(109, 313, 18)-(111, 314, 19)	1.48006	4.36937	0	NA	NA
dataRuns/Human_skeletonize/Human4_t0.65_ab81.gd	(101, 307, 33)-(102, 314, 24)	16.3105	677.439	3.63602	1507	425	#ffbe7ffffffffffffec1	57	(102, 314, 24)-(103, 259, 26)	0.947459	0.215199	2	17.705	NA
dataRuns/Human_skeletonize/Human4_t0.65_ab81.gd	(101, 307, 33)-(115, 285, 33)	33.4021	1297.9	3.51689	3170	1097	#00ff44	45	(101, 307, 33)-(102, 314, 24)	0.967237	2.04789	2	1.19969	0.976365
dataRuns/Human_skeletonize/Human4_t0.65_ab81.gd	(115, 285, 33)-(131, 295, 28)	21.4068	116.454	1.31591	243	57	#1c00ff	1	(101, 307, 33)-(115, 285, 33)	0.374169	0.640881	0	NA	NA
dataRuns/Human_skeletonize/Human4_t0.65_ab81.gd	(115, 285, 33)-(116, 275, 37)	11.4756	241.674	2.58912	449	63	#ff00bd	44	(101, 307, 33)-(115, 285, 33)	0.736196	0.343559	2	NA	NA
dataRuns/Human_skeletonize/Human4_t0.65_ab81.gd	(116, 275, 37)-(118, 275, 38)	2.06141	5.63489	0.932795	11	2	#00fff5	19	(115, 285, 33)-(116, 275, 37)	0.360275	0.179634	2	NA	NA
dataRuns/Human_skeletonize/Human4_t0.65_ab81.gd	(118, 275, 38)-(122, 272, 34)	5.67446	88.28	2.22533	176	35	#76ff7fffffffffffff8a	5	(116, 275, 37)-(118, 275, 38)	2.38565	2.75272	2	2.66342	NA
dataRuns/Human_skeletonize/Human4_t0.65_ab81.gd	(122, 272, 34)-(125, 273, 33)	3.84967	44.453	1.91718	99	28	#00d4ff	2	(118, 275, 38)-(122, 272, 34)	0.86153	0.67842	2	1.19223	NA
dataRuns/Human_skeletonize/Human4_t0.65_ab81.gd	(125, 273, 33)-(134, 273, 32)	8.6942	26.2962	0.981198	50	8	#00d6ff	1	(122, 272, 34)-(125, 273, 33)	0.511791	2.25842	0	NA	NA
dataRuns/Human_skeletonize/Human4_t0.65_ab81.gd	(125, 273, 33)-(126, 273, 27)	6.94633	29.4267	1.16123	63	16	#ff087ffffffffffffe0b	1	(122, 272, 34)-(125, 273, 33)	0.605695	1.80439	0	NA	NA
dataRuns/Human_skeletonize/Human4_t0.65_ab81.gd	(122, 272, 34)-(125, 268, 36)	5.67446	38.192	1.46369	66	5	#ff8b7ffffffffffffe8e	3	(118, 275, 38)-(122, 272, 34)	0.657742	1	2	1.10524	NA
dataRuns/Human_skeletonize/Human4_t0.65_ab81.gd	(125, 268, 36)-(132, 258, 42)	13.8639	35.0615	0.897217	65	9	#8400ff	1	(122, 272, 34)-(125, 268, 36)	0.612983	2.44321	0	NA	NA
dataRuns/Human_skeletonize/Human4_t0.65_ab81.gd	(124, 266, 38)-(125, 268, 36)	2.70798	3.75659	0.664506	6	0	#ffa47ffffffffffffea7	2	(122, 272, 34)-(125, 268, 36)	0.453994	0.477223	2	NA	NA
dataRuns/Human_skeletonize/Human4_t0.65_ab81.gd	(123, 267, 37)-(124, 266, 38)	1.48324	1.2522	0.518389	2	0	#00ffdd	1	(124, 266, 38)-(125, 268, 36)	0.780112	0.547728	0	NA	NA
dataRuns/Human_skeletonize/Human4_t0.65_ab81.gd	(122, 258, 38)-(124, 266, 38)	8.67955	15.6525	0.757649	25	0	#0051ff	1	(124, 266, 38)-(125, 268, 36)	1.14017	3.20517	0	NA	NA
dataRuns/Human_skeletonize/Human4_t0.65_ab81.gd	(118, 275, 38)-(119, 277, 39)	2.40796	46.9574	2.49145	94	19	#2900ff	14	(116, 275, 37)-(118, 275, 38)	2.67095	1.16812	2	NA	NA
dataRuns/Human_skeletonize/Human4_t0.65_ab81.gd	(119, 277, 39)-(132, 251, 41)	27.6346	94.541	1.04354	174	23	#ff0010	1	(118, 275, 38)-(119, 277, 39)	0.418847	11.4764	0	NA	NA
dataRuns/Human_skeletonize/Human4_t0.65_ab81.gd	(119, 277, 39)-(122, 281, 41)	4.98635	100.802	2.53669	190	29	#4cff7fffffffffffffb4	13	(118, 275, 38)-(119, 277, 39)	1.01816	2.07078	2	NA	NA
dataRuns/Human_skeletonize/Human4_t0.65_ab81.gd	(122, 281, 41)-(128, 274, 43)	8.536	63.236	1.53561	119	18	#00ffb3	2	(119, 277, 39)-(122, 281, 41)	0.605358	1.71187	2	0.655738	NA
dataRuns/Human_skeletonize/Human4_t0.65_ab81.gd	(128, 274, 43)-(139, 271, 46)	11.9242	13.1481	0.592437	21	0	#00a5ff	1	(122, 281, 41)-(128, 274, 43)	0.3858	1.39693	0	NA	NA
dataRuns/Human_skeletonize/Human4_t0.65_ab81.gd	(127, 270, 45)-(128, 274, 43)	4.38131	3.13049	0.476903	5	0	#ff157ffffffffffffe18	1	(122, 281, 41)-(128, 274, 43)	0.310563	0.513274	0	NA	NA
dataRuns/Human_skeletonize/Human4_t0.65_ab81.gd	(122, 281, 41)-(126, 287, 42)	6.79427	155.273	2.69713	307	59	#00ff97	11	(119, 277, 39)-(122, 281, 41)	1.06324	1.36257	2	1.82015	NA
dataRuns/Human_skeletonize/Human4_t0.65_ab81.gd	(126, 287, 42)-(129, 284, 53)	12.9264	42.5747	1.02391	83	15	#0031ff	1	(122, 281, 41)-(126, 287, 42)	0.37963	1.90255	0	NA	NA
dataRuns/Human_skeletonize/Human4_t0.65_ab81.gd	(126, 287, 42)-(127, 295, 40)	7.81601	145.255	2.43219	242	10	#00c8ff	10	(122, 281, 41)-(126, 287, 42)	0.901773	1.15038	2	1.16124	NA
dataRuns/Human_skeletonize/Human4_t0.65_ab81.gd	(127, 295, 40)-(129, 305, 37)	10.824	48.2096	1.19069	109	32	#69ff7fffffffffffff97	2	(126, 287, 42)-(127, 295, 40)	0.489553	1.38485	2	1.08324	0.433705
dataRuns/Human_skeletonize/Human4_t0.65_ab81.gd	(129, 305, 37)-(131, 307, 37)	2.36643	3.75659	0.710845	6	0	#7dff7fffffffffffff83	1	(127, 295, 40)-(129, 305, 37)	0.597004	0.218628	0	NA	NA
dataRuns/Human_skeletonize/Human4_t0.65_ab81.gd	(128, 307, 37)-(129, 305, 37)	2.01988	1.8783	0.544058	3	0	#ff0068	1	(127, 295, 40)-(129, 305, 37)	0.456927	0.186611	0	NA	NA
dataRuns/Human_skeletonize/Human4_t0.65_ab81.gd	(126, 300, 43)-(127, 295, 40)	5.60605	38.8181	1.48462	64	2	#00ff46	8	(126, 287, 42)-(127, 295, 40)	0.610402	0.717252	2	2.06565	NA
dataRuns/Human_skeletonize/Human4_t0.65_ab81.gd	(126, 300, 43)-(127, 301, 42)	1.48324	1.2522	0.518389	2	0	#00e9ff	3	(126, 300, 43)-(127, 295, 40)	0.349174	0.264578	2	NA	NA
dataRuns/Human_skeletonize/Human4_t0.65_ab81.gd	(127, 301, 42)-(138, 309, 40)	14.1341	43.8269	0.993484	79	9	#2dff7fffffffffffffd3	1	(126, 300, 43)-(127, 301, 42)	1.91648	9.52923	0	NA	NA
dataRuns/Human_skeletonize/Human4_t0.65_ab81.gd	(125, 309, 46)-(127, 301, 42)	8.76261	48.2096	1.32335	80	3	#ff607ffffffffffffe63	2	(126, 300, 43)-(127, 301, 42)	2.55281	5.90775	2	3.02591	NA
dataRuns/Human_skeletonize/Human4_t0.65_ab81.gd	(125, 309, 46)-(129, 317, 52)	10.5621	23.7918	0.846765	38	0	#ad00ff	1	(125, 309, 46)-(127, 301, 42)	0.639864	1.20536	0	NA	NA
dataRuns/Human_skeletonize/Human4_t0.65_ab81.gd	(125, 309, 46)-(125, 317, 45)	8.46259	38.192	1.19856	61	0	#00ff35	1	(125, 309, 46)-(127, 301, 42)	0.905701	0.965761	0	NA	NA
dataRuns/Human_skeletonize/Human4_t0.65_ab81.gd	(126, 298, 48)-(126, 300, 43)	5.79341	35.6876	1.40029	79	22	#ff0066	5	(126, 300, 43)-(127, 295, 40)	0.943198	1.03342	2	1.4722	2.26935
dataRuns/Human_skeletonize/Human4_t0.65_ab81.gd	(126, 298, 48)-(130, 296, 52)	5.41597	15.0264	0.939754	24	0	#ff00e7	2	(126, 298, 48)-(126, 300, 43)	0.671115	0.934851	2	1.6003	NA
dataRuns/Human_skeletonize/Human4_t0.65_ab81.gd	(130, 296, 52)-(137, 296, 51)	6.84976	6.88709	0.565725	11	0	#00bdff	1	(126, 298, 48)-(130, 296, 52)	0.601993	1.26473	0	NA	NA
dataRuns/Human_skeletonize/Human4_t0.65_ab81.gd	(130, 296, 52)-(134, 291, 55)	7.04776	9.39149	0.651278	15	0	#ffe07ffffffffffffee3	1	(126, 298, 48)-(130, 296, 52)	0.693031	1.30129	0	NA	NA
dataRuns/Human_skeletonize/Human4_t0.65_ab81.gd	(125, 297, 50)-(126, 298, 48)	2.44949	5.00879	0.806777	8	0	#b700ff	3	(126, 298, 48)-(126, 300, 43)	0.576152	0.422806	2	2.82681	NA
dataRuns/Human_skeletonize/Human4_t0.65_ab81.gd	(125, 297, 50)-(128, 301, 54)	5.67446	8.13929	0.675703	13	0	#ed00ff	1	(125, 297, 50)-(126, 298, 48)	0.837533	2.31659	0	NA	NA
dataRuns/Human_skeletonize/Human4_t0.65_ab81.gd	(124, 296, 50)-(125, 297, 50)	1.18322	1.2522	0.580403	2	0	#ff001b	2	(125, 297, 50)-(126, 298, 48)	0.719409	0.483046	2	NA	NA
dataRuns/Human_skeletonize/Human4_t0.65_ab81.gd	(124, 290, 53)-(124, 296, 50)	6.18422	8.13929	0.647256	35	22	#b4ff7fffffffffffff4c	1	(124, 296, 50)-(125, 297, 50)	1.11518	5.22661	0	NA	NA
dataRuns/Human_skeletonize/Human4_t0.65_ab81.gd	(120, 303, 52)-(124, 296, 50)	7.93095	13.7742	0.743524	26	4	#0073ff	1	(124, 296, 50)-(125, 297, 50)	1.28105	6.70288	0	NA	NA
dataRuns/Human_skeletonize/Human4_t0.65_ab81.gd	(107, 279, 26)-(116, 275, 37)	18.629	952.297	4.03382	1616	95	#e0ff7fffffffffffff20	25	(115, 285, 33)-(116, 275, 37)	1.55799	1.62336	2	NA	NA
dataRuns/Human_skeletonize/Human4_t0.65_ab81.gd	(107, 279, 26)-(107, 287, 18)	14.2666	820.816	4.27944	1591	280	#19ff7fffffffffffffe7	5	(107, 279, 26)-(116, 275, 37)	1.06089	0.76583	2	2.04361	0.958204
dataRuns/Human_skeletonize/Human4_t0.65_ab81.gd	(107, 287, 18)-(109, 291, 15)	5.02788	93.2888	2.43023	222	73	#d0ff7fffffffffffff30	3	(107, 279, 26)-(107, 287, 18)	0.567884	0.352422	2	NA	NA
dataRuns/Human_skeletonize/Human4_t0.65_ab81.gd	(105, 289, 7)-(109, 291, 15)	10.2431	191.586	2.44001	409	103	#ffc67ffffffffffffec9	1	(107, 287, 18)-(109, 291, 15)	1.00402	2.03726	0	NA	NA
dataRuns/Human_skeletonize/Human4_t0.65_ab81.gd	(101, 309, 11)-(109, 291, 15)	21.7068	428.252	2.50597	966	282	#3b00ff	2	(107, 287, 18)-(109, 291, 15)	1.03117	4.31728	2	0.50441	0.225099
dataRuns/Human_skeletonize/Human4_t0.65_ab81.gd	(101, 309, 11)-(101, 310, 11)	0.83666	1.2522	0.690219	2	0	#0003ff	1	(101, 309, 11)-(109, 291, 15)	0.275429	0.038544	0	NA	NA
dataRuns/Human_skeletonize/Human4_t0.65_ab81.gd	(100, 308, 11)-(101, 309, 11)	1.18322	1.2522	0.580403	2	0	#0086ff	1	(101, 309, 11)-(109, 291, 15)	0.231608	0.054509	0	NA	NA
dataRuns/Human_skeletonize/Human4_t0.65_ab81.gd	(100, 291, 15)-(107, 287, 18)	8.83603	351.242	3.55713	788	227	#8900ff	2	(107, 279, 26)-(107, 287, 18)	0.831213	0.619349	2	0.631888	1.76538
dataRuns/Human_skeletonize/Human4_t0.65_ab81.gd	(100, 291, 15)-(100, 296, 10)	7.74146	49.4618	1.4261	119	40	#a200ff	1	(100, 291, 15)-(107, 287, 18)	0.400912	0.876125	0	NA	NA
dataRuns/Human_skeletonize/Human4_t0.65_ab81.gd	(97, 290, 13)-(100, 291, 15)	3.63271	10.6437	0.96573	73	56	#f700ff	1	(100, 291, 15)-(107, 287, 18)	0.271492	0.411124	0	NA	NA
dataRuns/Human_skeletonize/Human4_t0.65_ab81.gd	(87, 283, 35)-(107, 279, 26)	23.9443	1019.92	3.68219	1822	193	#00ffa3	20	(107, 279, 26)-(116, 275, 37)	0.912828	1.28533	2	1.12644	2.04455
dataRuns/Human_skeletonize/Human4_t0.65_ab81.gd	(74, 287, 33)-(87, 283, 35)	18.0748	276.736	2.2076	519	77	#007aff	18	(87, 283, 35)-(107, 279, 26)	0.599536	0.754867	2	1.23144	0.681633
dataRuns/Human_skeletonize/Human4_t0.65_ab81.gd	(72, 280, 30)-(74, 287, 33)	9.99236	40.6964	1.1386	318	253	#00feff	1	(74, 287, 33)-(87, 283, 35)	0.515761	0.552834	0	NA	NA
dataRuns/Human_skeletonize/Human4_t0.65_ab81.gd	(71, 287, 34)-(74, 287, 33)	3.59118	21.2874	1.37362	36	2	#5600ff	17	(74, 287, 33)-(87, 283, 35)	0.622224	0.198684	2	NA	NA
dataRuns/Human_skeletonize/Human4_t0.65_ab81.gd	(70, 288, 34)-(71, 287, 34)	1.18322	1.2522	0.580403	2	0	#2f00ff	8	(71, 287, 34)-(74, 287, 33)	0.422534	0.329479	2	NA	NA
dataRuns/Human_skeletonize/Human4_t0.65_ab81.gd	(68, 290, 30)-(70, 288, 34)	6.51112	24.4179	1.09257	51	12	#00ff04	1	(70, 288, 34)-(71, 287, 34)	1.88244	5.5029	0	NA	NA
dataRuns/Human_skeletonize/Human4_t0.65_ab81.gd	(62, 297, 40)-(70, 288, 34)	12.7688	163.412	2.01833	296	35	#00adff	7	(70, 288, 34)-(71, 287, 34)	3.47747	10.7916	2	2.19079	0.745868
dataRuns/Human_skeletonize/Human4_t0.65_ab81.gd	(62, 297, 40)-(62, 299, 43)	3.93273	26.9223	1.47616	45	2	#ffb47ffffffffffffeb7	5	(62, 297, 40)-(70, 288, 34)	0.731377	0.307996	2	NA	NA
dataRuns/Human_skeletonize/Human4_t0.65_ab81.gd	(59, 311, 47)-(62, 299, 43)	13.0609	90.1583	1.48232	144	0	#001aff	4	(62, 297, 40)-(62, 299, 43)	1.00417	3.32107	2	0.975379	0.614092
dataRuns/Human_skeletonize/Human4_t0.65_ab81.gd	(59, 311, 47)-(64, 316, 49)	7.00623	12.522	0.754257	26	6	#ff717ffffffffffffe74	1	(59, 311, 47)-(62, 299, 43)	0.508835	0.53643	0	NA	NA
dataRuns/Human_skeletonize/Human4_t0.65_ab81.gd	(58, 313, 47)-(59, 311, 47)	2.01988	3.13049	0.702375	5	0	#ff7e7ffffffffffffe81	3	(59, 311, 47)-(62, 299, 43)	0.473835	0.154651	2	NA	NA
dataRuns/Human_skeletonize/Human4_t0.65_ab81.gd	(58, 313, 47)-(59, 314, 48)	1.48324	1.2522	0.518389	2	0	#28ff7fffffffffffffd8	2	(58, 313, 47)-(59, 311, 47)	0.738052	0.734322	2	NA	NA
dataRuns/Human_skeletonize/Human4_t0.65_ab81.gd	(59, 314, 48)-(59, 317, 47)	2.89806	15.0264	1.28469	24	0	#9eff7fffffffffffff62	1	(58, 313, 47)-(59, 314, 48)	2.47823	1.95388	0	NA	NA
dataRuns/Human_skeletonize/Human4_t0.65_ab81.gd	(58, 311, 54)-(59, 314, 48)	7.20482	8.76539	0.622299	14	0	#94ff7fffffffffffff6c	1	(58, 313, 47)-(59, 314, 48)	1.20045	4.85749	0	NA	NA
dataRuns/Human_skeletonize/Human4_t0.65_ab81.gd	(54, 317, 46)-(58, 313, 47)	5.61105	18.783	1.03225	31	1	#0081ff	1	(58, 313, 47)-(59, 311, 47)	1.46966	2.77792	0	NA	NA
dataRuns/Human_skeletonize/Human4_t0.65_ab81.gd	(59, 297, 45)-(62, 299, 43)	3.80314	6.88709	0.759227	12	1	#00a1ff	1	(62, 297, 40)-(62, 299, 43)	0.514325	0.967048	0	NA	NA
dataRuns/Human_skeletonize/Human4_t0.65_ab81.gd	(57, 302, 39)-(62, 297, 40)	6.2161	41.9486	1.46563	88	21	#0076ff	2	(62, 297, 40)-(70, 288, 34)	0.72616	0.486821	2	1.03314	NA
dataRuns/Human_skeletonize/Human4_t0.65_ab81.gd	(52, 301, 41)-(57, 302, 39)	5.21797	8.76539	0.73124	14	0	#ff00e8	1	(57, 302, 39)-(62, 297, 40)	0.498925	0.839427	0	NA	NA
dataRuns/Human_skeletonize/Human4_t0.65_ab81.gd	(38, 313, 37)-(57, 302, 39)	20.3087	37.5659	0.767328	60	0	#ff0076	1	(57, 302, 39)-(62, 297, 40)	0.523548	3.26711	0	NA	NA
dataRuns/Human_skeletonize/Human4_t0.65_ab81.gd	(69, 284, 36)-(71, 287, 34)	3.80314	22.5396	1.37349	38	2	#00ffeb	9	(71, 287, 34)-(74, 287, 33)	0.999906	1.05902	2	NA	NA
dataRuns/Human_skeletonize/Human4_t0.65_ab81.gd	(68, 286, 42)-(69, 284, 36)	6.35752	39.4442	1.40531	64	1	#00ffbc	2	(69, 284, 36)-(71, 287, 34)	1.02317	1.67165	2	1.40391	NA
dataRuns/Human_skeletonize/Human4_t0.65_ab81.gd	(68, 286, 42)-(70, 282, 50)	9.0655	18.1569	0.798454	29	0	#4900ff	1	(68, 286, 42)-(69, 284, 36)	0.568168	1.42595	0	NA	NA
dataRuns/Human_skeletonize/Human4_t0.65_ab81.gd	(55, 286, 47)-(68, 286, 42)	15.2216	40.0703	0.915392	64	0	#b2ff7fffffffffffff4e	1	(68, 286, 42)-(69, 284, 36)	0.651379	2.39426	0	NA	NA
dataRuns/Human_skeletonize/Human4_t0.65_ab81.gd	(68, 283, 35)-(69, 284, 36)	1.48324	1.2522	0.518389	2	0	#00fff5	7	(69, 284, 36)-(71, 287, 34)	0.377424	0.390004	2	NA	NA
dataRuns/Human_skeletonize/Human4_t0.65_ab81.gd	(67, 280, 37)-(68, 283, 35)	3.54465	16.2786	1.20906	26	0	#fd00ff	6	(68, 283, 35)-(69, 284, 36)	2.33234	2.3898	2	1.42516	NA
dataRuns/Human_skeletonize/Human4_t0.65_ab81.gd	(67, 280, 37)-(68, 278, 39)	2.70798	3.75659	0.664506	6	0	#ff0c7ffffffffffffe0f	2	(67, 280, 37)-(68, 283, 35)	0.549607	0.763965	2	4.91679	NA
dataRuns/Human_skeletonize/Human4_t0.65_ab81.gd	(68, 278, 39)-(70, 277, 40)	2.40796	2.5044	0.575376	4	0	#00ff96	1	(67, 280, 37)-(68, 278, 39)	0.86587	0.889208	0	NA	NA
dataRuns/Human_skeletonize/Human4_t0.65_ab81.gd	(46, 262, 49)-(68, 278, 39)	30.3326	31.9311	0.578865	51	0	#b700ff	1	(67, 280, 37)-(68, 278, 39)	0.87112	11.2012	0	NA	NA
dataRuns/Human_skeletonize/Human4_t0.65_ab81.gd	(64, 274, 37)-(67, 280, 37)	6.8358	14.4003	0.818872	23	0	#ff006e	4	(67, 280, 37)-(68, 283, 35)	0.677281	1.92849	2	NA	NA
dataRuns/Human_skeletonize/Human4_t0.65_ab81.gd	(63, 259, 43)-(64, 274, 37)	15.83	40.0703	0.897627	64	0	#ff00f9	3	(64, 274, 37)-(67, 280, 37)	1.09617	2.31575	2	3.12851	0.848077
dataRuns/Human_skeletonize/Human4_t0.65_ab81.gd	(63, 259, 43)-(65, 254, 49)	8.6303	11.8959	0.662385	35	16	#ff727ffffffffffffe75	1	(63, 259, 43)-(64, 274, 37)	0.737929	0.545186	0	NA	NA
dataRuns/Human_skeletonize/Human4_t0.65_ab81.gd	(63, 253, 42)-(63, 259, 43)	5.40805	10.0176	0.767868	16	0	#08ff7ffffffffffffff8	2	(63, 259, 43)-(64, 274, 37)	0.855442	0.341632	2	2.24917	NA
dataRuns/Human_skeletonize/Human4_t0.65_ab81.gd	(63, 253, 42)-(67, 247, 44)	7.00623	7.51319	0.584245	12	0	#d700ff	1	(63, 253, 42)-(63, 259, 43)	0.760867	1.29552	0	NA	NA
dataRuns/Human_skeletonize/Human4_t0.65_ab81.gd	(58, 247, 42)-(63, 253, 42)	6.75274	6.26099	0.543259	10	0	#ffb47ffffffffffffeb7	1	(63, 253, 42)-(63, 259, 43)	0.70749	1.24865	0	NA	NA
dataRuns/Human_skeletonize/Human4_t0.65_ab81.gd	(60, 272, 39)-(64, 274, 37)	4.72786	5.00879	0.58071	8	0	#4400ff	1	(64, 274, 37)-(67, 280, 37)	0.709159	0.691633	0	NA	NA
dataRuns/Human_skeletonize/Human4_t0.65_ab81.gd	(63, 282, 31)-(68, 283, 35)	9.9783	43.8269	1.18241	75	5	#00fff3	1	(68, 283, 35)-(69, 284, 36)	2.28093	6.72737	0	NA	NA
dataRuns/Human_skeletonize/Human4_t0.65_ab81.gd	(74, 276, 33)-(87, 283, 35)	15.9769	157.151	1.76945	302	51	#7a00ff	2	(87, 283, 35)-(107, 279, 26)	0.480543	0.66725	2	1.77246	NA
dataRuns/Human_skeletonize/Human4_t0.65_ab81.gd	(70, 255, 47)-(74, 276, 33)	25.1484	95.7932	1.10113	154	1	#acff7fffffffffffff54	1	(74, 276, 33)-(87, 283, 35)	0.622299	1.57405	0	NA	NA
dataRuns/Human_skeletonize/Human4_t0.65_ab81.gd	(67, 277, 29)-(74, 276, 33)	8.18444	42.5747	1.28679	72	4	#00ceff	1	(74, 276, 33)-(87, 283, 35)	0.727225	0.512269	0	NA	NA
dataRuns/Human_skeletonize/Human4_t0.65_ab81.gd	(90, 312, 34)-(101, 307, 33)	12.3043	466.444	3.47373	926	181	#00ffdc	12	(101, 307, 33)-(102, 314, 24)	0.955365	0.75438	2	0.829706	0.504602
dataRuns/Human_skeletonize/Human4_t0.65_ab81.gd	(90, 312, 34)-(90, 317, 37)	5.95261	121.463	2.54855	256	62	#fff87ffffffffffffefb	1	(90, 312, 34)-(101, 307, 33)	0.733666	0.483781	0	NA	NA
dataRuns/Human_skeletonize/Human4_t0.65_ab81.gd	(89, 313, 34)-(90, 312, 34)	1.18322	1.2522	0.580403	2	0	#5fff7fffffffffffffa1	11	(90, 312, 34)-(101, 307, 33)	0.167084	0.096163	2	NA	NA
dataRuns/Human_skeletonize/Human4_t0.65_ab81.gd	(84, 316, 23)-(89, 313, 34)	12.9264	102.68	1.59012	238	74	#ffe37ffffffffffffee6	3	(89, 313, 34)-(90, 312, 34)	2.73968	10.9248	2	0.676182	0.294138
dataRuns/Human_skeletonize/Human4_t0.65_ab81.gd	(84, 316, 23)-(84, 317, 22)	1.22474	1.2522	0.570478	2	0	#00f1ff	1	(84, 316, 23)-(89, 313, 34)	0.358764	0.094748	0	NA	NA
dataRuns/Human_skeletonize/Human4_t0.65_ab81.gd	(84, 315, 22)-(84, 316, 23)	1.22474	1.2522	0.570478	2	0	#ff004e	2	(84, 316, 23)-(89, 313, 34)	0.358764	0.094748	2	NA	NA
dataRuns/Human_skeletonize/Human4_t0.65_ab81.gd	(84, 315, 22)-(86, 316, 19)	4.19122	5.63489	0.65418	9	0	#46ff7fffffffffffffba	1	(84, 315, 22)-(84, 316, 23)	1.14672	3.42212	0	NA	NA
dataRuns/Human_skeletonize/Human4_t0.65_ab81.gd	(84, 312, 22)-(84, 315, 22)	2.50998	5.63489	0.845342	9	0	#6fff7fffffffffffff91	1	(84, 315, 22)-(84, 316, 23)	1.48182	2.04939	0	NA	NA
dataRuns/Human_skeletonize/Human4_t0.65_ab81.gd	(81, 310, 37)-(89, 313, 34)	9.41419	284.875	3.10356	680	225	#ff00a9	8	(89, 313, 34)-(90, 312, 34)	5.34726	7.95645	2	1.12463	NA
dataRuns/Human_skeletonize/Human4_t0.65_ab81.gd	(79, 311, 38)-(81, 310, 37)	2.3199	26.9223	1.92197	55	12	#ff00d5	5	(81, 310, 37)-(89, 313, 34)	0.619278	0.246426	2	2.81885	NA
dataRuns/Human_skeletonize/Human4_t0.65_ab81.gd	(75, 317, 39)-(79, 311, 38)	6.70621	33.1832	1.25501	65	12	#3f00ff	1	(79, 311, 38)-(81, 310, 37)	0.65298	2.89073	0	NA	NA
dataRuns/Human_skeletonize/Human4_t0.65_ab81.gd	(69, 314, 42)-(79, 311, 38)	13.3519	120.211	1.69288	201	9	#ff0010	4	(79, 311, 38)-(81, 310, 37)	0.880804	5.75539	2	2.06442	1.13317
dataRuns/Human_skeletonize/Human4_t0.65_ab81.gd	(65, 311, 40)-(69, 314, 42)	5.07442	31.9311	1.41527	59	8	#fff57ffffffffffffef8	3	(69, 314, 42)-(79, 311, 38)	0.836014	0.380051	2	2.4539	NA
dataRuns/Human_skeletonize/Human4_t0.65_ab81.gd	(65, 311, 40)-(66, 317, 38)	6.74774	10.6437	0.708585	17	0	#ff0011	1	(65, 311, 40)-(69, 314, 42)	0.500672	1.32976	0	NA	NA
dataRuns/Human_skeletonize/Human4_t0.65_ab81.gd	(59, 313, 41)-(65, 311, 40)	6.10116	32.5572	1.30329	52	0	#ff6f7ffffffffffffe72	2	(65, 311, 40)-(69, 314, 42)	0.920881	1.20234	2	1.40818	NA
dataRuns/Human_skeletonize/Human4_t0.65_ab81.gd	(52, 309, 41)-(59, 313, 41)	7.24284	13.7742	0.778043	22	0	#00ff2f	1	(59, 313, 41)-(65, 311, 40)	0.596982	1.18713	0	NA	NA
dataRuns/Human_skeletonize/Human4_t0.65_ab81.gd	(41, 317, 42)-(59, 313, 41)	18.2985	38.192	0.815087	61	0	#00a0ff	1	(59, 313, 41)-(65, 311, 40)	0.625406	2.99918	0	NA	NA
dataRuns/Human_skeletonize/Human4_t0.65_ab81.gd	(61, 317, 43)-(69, 314, 42)	9.32613	26.9223	0.958584	44	1	#ff907ffffffffffffe93	1	(69, 314, 42)-(79, 311, 38)	0.566246	0.698486	0	NA	NA
dataRuns/Human_skeletonize/Human4_t0.65_ab81.gd	(69, 298, 44)-(81, 310, 37)	17.279	110.193	1.42477	314	138	#31ff7fffffffffffffcf	3	(81, 310, 37)-(89, 313, 34)	0.459075	1.83542	2	1.65396	1.75952
dataRuns/Human_skeletonize/Human4_t0.65_ab81.gd	(64, 289, 51)-(69, 298, 44)	12.2052	44.453	1.07672	75	4	#4eff7fffffffffffffb2	2	(69, 298, 44)-(81, 310, 37)	0.755716	0.706364	2	2.25535	1.2843
dataRuns/Human_skeletonize/Human4_t0.65_ab81.gd	(61, 283, 55)-(64, 289, 51)	7.43584	16.9047	0.850674	27	0	#00a8ff	1	(64, 289, 51)-(69, 298, 44)	0.790061	0.609234	0	NA	NA
dataRuns/Human_skeletonize/Human4_t0.65_ab81.gd	(58, 291, 52)-(64, 289, 51)	6.78927	11.2698	0.726895	19	1	#ffa07ffffffffffffea3	1	(64, 289, 51)-(69, 298, 44)	0.675101	0.556258	0	NA	NA
dataRuns/Human_skeletonize/Human4_t0.65_ab81.gd	(63, 301, 52)-(69, 298, 44)	11.0798	21.2874	0.782024	39	5	#005fff	1	(69, 298, 44)-(81, 310, 37)	0.548879	0.64123	0	NA	NA
dataRuns/Human_skeletonize/Human4_t0.65_ab81.gd	(88, 224, 26)-(103, 259, 26)	46.6443	661.161	2.12412	1437	381	#ff0054	13	(103, 259, 26)-(105, 253, 31)	0.650159	5.43085	2	1.40273	0.408087
dataRuns/Human_skeletonize/Human4_t0.65_ab81.gd	(88, 224, 26)-(89, 222, 25)	2.3199	5.00879	0.829005	12	4	#ff00cb	11	(88, 224, 26)-(103, 259, 26)	0.390281	0.049736	2	NA	NA
dataRuns/Human_skeletonize/Human4_t0.65_ab81.gd	(89, 222, 25)-(91, 219, 23)	3.80314	5.00879	0.647471	9	1	#9000ff	1	(88, 224, 26)-(89, 222, 25)	0.781022	1.63935	0	NA	NA
dataRuns/Human_skeletonize/Human4_t0.65_ab81.gd	(77, 154, 28)-(89, 222, 25)	63.4209	480.844	1.5535	769	1	#b700ff	10	(88, 224, 26)-(89, 222, 25)	1.87393	27.3378	2	3.36664	0.511422
dataRuns/Human_skeletonize/Human4_t0.65_ab81.gd	(77, 154, 28)-(81, 142, 27)	12.4143	47.5835	1.10457	82	6	#fdff7fffffffffffff03	4	(77, 154, 28)-(89, 222, 25)	0.71102	0.195744	2	1.05442	0.576228
dataRuns/Human_skeletonize/Human4_t0.65_ab81.gd	(81, 142, 27)-(84, 141, 26)	4.33978	3.13049	0.479179	5	0	#5900ff	1	(77, 154, 28)-(81, 142, 27)	0.433816	0.349579	0	NA	NA
dataRuns/Human_skeletonize/Human4_t0.65_ab81.gd	(80, 139, 26)-(81, 142, 27)	3.15656	4.38269	0.664796	7	0	#00a7ff	3	(77, 154, 28)-(81, 142, 27)	0.601861	0.254269	2	NA	NA
dataRuns/Human_skeletonize/Human4_t0.65_ab81.gd	(80, 138, 26)-(80, 139, 26)	0.83666	1.2522	0.690219	2	0	#07ff7ffffffffffffff9	1	(80, 139, 26)-(81, 142, 27)	1.03824	0.265054	0	NA	NA
dataRuns/Human_skeletonize/Human4_t0.65_ab81.gd	(78, 137, 23)-(80, 139, 26)	3.86091	3.75659	0.556516	6	0	#8c00ff	2	(80, 139, 26)-(81, 142, 27)	0.837122	1.22314	2	NA	NA
dataRuns/Human_skeletonize/Human4_t0.65_ab81.gd	(77, 137, 22)-(78, 137, 23)	1.22474	1.2522	0.570478	2	0	#1c00ff	1	(78, 137, 23)-(80, 139, 26)	1.02509	0.317217	0	NA	NA
dataRuns/Human_skeletonize/Human4_t0.65_ab81.gd	(72, 146, 13)-(78, 137, 23)	19.2855	20.0352	0.575051	32	0	#00ffcd	1	(78, 137, 23)-(80, 139, 26)	1.03331	4.99506	0	NA	NA
dataRuns/Human_skeletonize/Human4_t0.65_ab81.gd	(75, 137, 30)-(77, 154, 28)	20.8214	125.846	1.38704	201	0	#003fff	6	(77, 154, 28)-(89, 222, 25)	0.892851	0.328305	2	1.75353	NA
dataRuns/Human_skeletonize/Human4_t0.65_ab81.gd	(66, 118, 23)-(75, 137, 30)	33.7965	56.975	0.732541	99	8	#ff0013	1	(75, 137, 30)-(77, 154, 28)	0.528131	1.62316	0	NA	NA
dataRuns/Human_skeletonize/Human4_t0.65_ab81.gd	(66, 72, 34)-(75, 137, 30)	95.76	368.772	1.10716	595	6	#ff8b7ffffffffffffe8e	5	(75, 137, 30)-(77, 154, 28)	0.798219	4.59912	2	1.03358	0.327054
dataRuns/Human_skeletonize/Human4_t0.65_ab81.gd	(63, 69, 44)-(66, 72, 34)	11.3713	11.8959	0.577055	19	0	#00a3ff	4	(66, 72, 34)-(75, 137, 30)	0.521201	0.118748	2	NA	0.516355
dataRuns/Human_skeletonize/Human4_t0.65_ab81.gd	(63, 69, 44)-(64, 67, 46)	2.70798	1.8783	0.469877	3	0	#0015ff	1	(63, 69, 44)-(66, 72, 34)	0.814267	0.238141	0	NA	NA
dataRuns/Human_skeletonize/Human4_t0.65_ab81.gd	(62, 66, 43)-(63, 69, 44)	3.24462	4.38269	0.655713	7	0	#ffeb7ffffffffffffeee	3	(63, 69, 44)-(66, 72, 34)	1.13631	0.285333	3	NA	NA
dataRuns/Human_skeletonize/Human4_t0.65_ab81.gd	(62, 66, 43)-(64, 63, 46)	4.19122	6.26099	0.689566	10	0	#82ff7fffffffffffff7e	1	(62, 66, 43)-(63, 69, 44)	1.05163	1.29174	0	NA	NA
dataRuns/Human_skeletonize/Human4_t0.65_ab81.gd	(62, 66, 41)-(62, 66, 43)	1.78885	2.5044	0.667558	4	0	#8900ff	1	(62, 66, 43)-(63, 69, 44)	1.01806	0.551329	0	NA	NA
dataRuns/Human_skeletonize/Human4_t0.65_ab81.gd	(58, 65, 44)-(62, 66, 43)	3.99322	3.75659	0.547218	6	0	#ff0e7ffffffffffffe11	1	(62, 66, 43)-(63, 69, 44)	0.83454	1.23072	0	NA	NA
dataRuns/Human_skeletonize/Human4_t0.65_ab81.gd	(62, 66, 39)-(66, 72, 34)	11.6327	11.2698	0.55532	18	0	#22ff7fffffffffffffde	1	(66, 72, 34)-(75, 137, 30)	0.50157	0.121477	0	NA	NA
dataRuns/Human_skeletonize/Human4_t0.65_ab81.gd	(79, 212, 34)-(88, 224, 26)	19.8849	180.943	1.7019	483	194	#0069ff	2	(88, 224, 26)-(103, 259, 26)	0.801224	0.42631	2	1.41477	NA
dataRuns/Human_skeletonize/Human4_t0.65_ab81.gd	(76, 215, 33)-(79, 212, 34)	5.02788	13.1481	0.912354	23	2	#00ff0c	1	(79, 212, 34)-(88, 224, 26)	0.536081	0.252849	0	NA	NA
dataRuns/Human_skeletonize/Human4_t0.65_ab81.gd	(0, 243, 42)-(79, 212, 34)	84.9356	363.137	1.16658	606	26	#ff0071	1	(79, 212, 34)-(88, 224, 26)	0.68546	4.27135	0	NA	NA

## Sheet: HHT5
tag	name	len	vol	rad	voxc	defc	col	tips	parent	beta	gamma	nchild	q	s
dataRuns/Human_skeletonize/Human5_t0.75_ab81.gd	(114, 241, 35)-(120, 254, 47)	19.8962	1282.25	4.52926	2120	72	#f700ff	67	NA	NA	NA	2	1.81755	NA
dataRuns/Human_skeletonize/Human5_t0.75_ab81.gd	(120, 254, 47)-(127, 260, 40)	11.3074	200.352	2.37487	406	86	#8900ff	66	(114, 241, 35)-(120, 254, 47)	0.52434	0.56832	2	NA	0.829294
dataRuns/Human_skeletonize/Human5_t0.75_ab81.gd	(127, 260, 40)-(130, 259, 40)	4.1497	47.5835	1.91049	102	26	#00ceff	47	(120, 254, 47)-(127, 260, 40)	0.804461	0.366989	2	1.59287	NA
dataRuns/Human_skeletonize/Human5_t0.75_ab81.gd	(130, 259, 40)-(139, 259, 35)	10.5924	102.68	1.75659	201	37	#00ffbe	2	(127, 260, 40)-(130, 259, 40)	0.919445	2.55257	2	0.889564	0.819298
dataRuns/Human_skeletonize/Human5_t0.75_ab81.gd	(139, 259, 35)-(143, 259, 40)	6.3104	15.0264	0.87061	41	17	#ff000e	1	(130, 259, 40)-(139, 259, 35)	0.495624	0.595747	0	NA	NA
dataRuns/Human_skeletonize/Human5_t0.75_ab81.gd	(139, 259, 35)-(142, 259, 34)	2.89806	5.00879	0.741716	8	0	#00ff9f	1	(130, 259, 40)-(139, 259, 35)	0.422247	0.273598	0	NA	NA
dataRuns/Human_skeletonize/Human5_t0.75_ab81.gd	(130, 259, 40)-(131, 260, 41)	1.48324	1.2522	0.518389	2	0	#7a00ff	45	(127, 260, 40)-(130, 259, 40)	0.271338	0.357433	2	NA	NA
dataRuns/Human_skeletonize/Human5_t0.75_ab81.gd	(131, 260, 41)-(135, 267, 45)	8.531	180.943	2.59834	311	22	#00ffa3	40	(130, 259, 40)-(131, 260, 41)	5.01233	5.7516	2	NA	NA
dataRuns/Human_skeletonize/Human5_t0.75_ab81.gd	(135, 267, 45)-(145, 259, 45)	12.3391	43.2008	1.05567	104	35	#ff217ffffffffffffe24	1	(131, 260, 41)-(135, 267, 45)	0.406287	1.44639	0	NA	NA
dataRuns/Human_skeletonize/Human5_t0.75_ab81.gd	(135, 267, 45)-(139, 275, 42)	8.97958	192.839	2.61453	337	29	#e0ff7fffffffffffff20	39	(131, 260, 41)-(135, 267, 45)	1.00623	1.05258	2	0.56185	1.23035
dataRuns/Human_skeletonize/Human5_t0.75_ab81.gd	(139, 275, 42)-(145, 273, 36)	8.3718	24.4179	0.963539	52	13	#00ff04	1	(135, 267, 45)-(139, 275, 42)	0.368532	0.932316	0	NA	NA
dataRuns/Human_skeletonize/Human5_t0.75_ab81.gd	(138, 276, 42)-(139, 275, 42)	1.18322	1.2522	0.580403	2	0	#ff00bd	38	(135, 267, 45)-(139, 275, 42)	0.221991	0.131767	2	NA	NA
dataRuns/Human_skeletonize/Human5_t0.75_ab81.gd	(138, 276, 42)-(144, 285, 39)	10.5974	59.4794	1.33662	103	8	#00c4ff	1	(138, 276, 42)-(139, 275, 42)	2.30292	8.95645	0	NA	NA
dataRuns/Human_skeletonize/Human5_t0.75_ab81.gd	(136, 284, 47)-(138, 276, 42)	11.027	59.4794	1.31033	98	3	#00ff44	37	(138, 276, 42)-(139, 275, 42)	2.25761	9.31953	3	NA	NA
dataRuns/Human_skeletonize/Human5_t0.75_ab81.gd	(136, 284, 47)-(141, 284, 50)	5.34755	10.6437	0.795964	17	0	#00ff25	1	(136, 284, 47)-(138, 276, 42)	0.607455	0.48495	0	NA	NA
dataRuns/Human_skeletonize/Human5_t0.75_ab81.gd	(136, 284, 47)-(138, 295, 49)	11.9657	36.9398	0.991296	59	0	#00ffb2	1	(136, 284, 47)-(138, 276, 42)	0.756527	1.08512	0	NA	NA
dataRuns/Human_skeletonize/Human5_t0.75_ab81.gd	(125, 290, 40)-(136, 284, 47)	14.252	81.3929	1.34828	149	19	#fff87ffffffffffffefb	35	(136, 284, 47)-(138, 276, 42)	1.02897	1.29246	2	NA	NA
dataRuns/Human_skeletonize/Human5_t0.75_ab81.gd	(125, 290, 40)-(130, 293, 39)	6.81615	50.714	1.53893	91	10	#00ffdf	6	(125, 290, 40)-(136, 284, 47)	1.1414	0.478259	2	1.91888	NA
dataRuns/Human_skeletonize/Human5_t0.75_ab81.gd	(130, 293, 39)-(132, 305, 43)	12.8024	52.5923	1.14351	89	5	#ff0075	3	(125, 290, 40)-(130, 293, 39)	0.743056	1.87824	2	1.20111	2.79778
dataRuns/Human_skeletonize/Human5_t0.75_ab81.gd	(132, 305, 43)-(133, 308, 46)	3.93273	4.38269	0.595592	7	0	#90ff7fffffffffffff70	2	(130, 293, 39)-(132, 305, 43)	0.520844	0.307188	2	8.2713	NA
dataRuns/Human_skeletonize/Human5_t0.75_ab81.gd	(133, 308, 46)-(133, 312, 49)	4.51089	3.75659	0.514862	6	0	#ff0012	1	(132, 305, 43)-(133, 308, 46)	0.864455	1.14701	0	NA	NA
dataRuns/Human_skeletonize/Human5_t0.75_ab81.gd	(132, 308, 47)-(133, 308, 46)	1.22474	1.2522	0.570478	2	0	#ff0097	1	(132, 305, 43)-(133, 308, 46)	0.957834	0.311424	0	NA	NA
dataRuns/Human_skeletonize/Human5_t0.75_ab81.gd	(131, 317, 43)-(132, 305, 43)	12.6319	18.783	0.687975	30	0	#bbff7fffffffffffff45	1	(130, 293, 39)-(132, 305, 43)	0.601632	0.986687	0	NA	NA
dataRuns/Human_skeletonize/Human5_t0.75_ab81.gd	(130, 293, 39)-(132, 294, 40)	2.40796	7.51319	0.996581	14	2	#00f8ff	3	(125, 290, 40)-(130, 293, 39)	0.647579	0.353273	2	14.7134	NA
dataRuns/Human_skeletonize/Human5_t0.75_ab81.gd	(132, 294, 40)-(149, 308, 37)	20.6632	60.1055	0.96224	96	0	#ff00c7	1	(130, 293, 39)-(132, 294, 40)	0.965542	8.5812	0	NA	NA
dataRuns/Human_skeletonize/Human5_t0.75_ab81.gd	(132, 294, 40)-(135, 295, 42)	3.63271	10.0176	0.936896	17	1	#00fcff	2	(130, 293, 39)-(132, 294, 40)	0.940111	1.50862	2	1.3707	NA
dataRuns/Human_skeletonize/Human5_t0.75_ab81.gd	(135, 295, 42)-(144, 294, 43)	10.422	12.522	0.618424	20	0	#ff8c7ffffffffffffe8f	1	(132, 294, 40)-(135, 295, 42)	0.660078	2.86893	0	NA	NA
dataRuns/Human_skeletonize/Human5_t0.75_ab81.gd	(135, 295, 42)-(141, 303, 46)	9.97271	8.13929	0.509696	13	0	#ff007ffffffffffffe03	1	(132, 294, 40)-(135, 295, 42)	0.544027	2.74526	0	NA	NA
dataRuns/Human_skeletonize/Human5_t0.75_ab81.gd	(118, 281, 38)-(125, 290, 40)	18.7353	200.978	1.84786	366	45	#00f1ff	29	(125, 290, 40)-(136, 284, 47)	1.37053	1.31458	2	NA	NA
dataRuns/Human_skeletonize/Human5_t0.75_ab81.gd	(118, 281, 38)-(136, 274, 30)	23.9859	400.703	2.306	778	138	#1bff7fffffffffffffe5	1	(118, 281, 38)-(125, 290, 40)	1.24793	1.28025	0	NA	NA
dataRuns/Human_skeletonize/Human5_t0.75_ab81.gd	(110, 289, 35)-(118, 281, 38)	13.1074	233.535	2.38146	412	39	#46ff7fffffffffffffba	28	(118, 281, 38)-(125, 290, 40)	1.28877	0.699608	2	3.81888	0.695229
dataRuns/Human_skeletonize/Human5_t0.75_ab81.gd	(110, 289, 35)-(115, 295, 32)	8.23098	136.49	2.29747	283	65	#0058ff	1	(110, 289, 35)-(118, 281, 38)	0.964731	0.627965	0	NA	NA
dataRuns/Human_skeletonize/Human5_t0.75_ab81.gd	(108, 289, 34)-(110, 289, 35)	2.06141	12.522	1.39053	28	8	#6fff7fffffffffffff91	27	(110, 289, 35)-(118, 281, 38)	0.583898	0.15727	2	NA	NA
dataRuns/Human_skeletonize/Human5_t0.75_ab81.gd	(107, 287, 33)-(108, 289, 34)	2.40796	10.0176	1.15075	22	6	#82ff7fffffffffffff7e	20	(108, 289, 34)-(110, 289, 35)	0.827565	1.16812	2	NA	NA
dataRuns/Human_skeletonize/Human5_t0.75_ab81.gd	(107, 287, 33)-(116, 284, 32)	14.5767	174.682	1.95308	392	113	#ff004e	1	(107, 287, 33)-(108, 289, 34)	1.69722	6.05353	0	NA	NA
dataRuns/Human_skeletonize/Human5_t0.75_ab81.gd	(107, 287, 33)-(111, 279, 27)	14.1892	236.039	2.30112	449	72	#0015ff	19	(107, 287, 33)-(108, 289, 34)	1.99966	5.89261	2	1.20915	1.01779
dataRuns/Human_skeletonize/Human5_t0.75_ab81.gd	(111, 279, 27)-(115, 285, 26)	8.97958	61.9838	1.4823	108	9	#fdff7fffffffffffff03	18	(107, 287, 33)-(111, 279, 27)	0.644166	0.632847	2	NA	NA
dataRuns/Human_skeletonize/Human5_t0.75_ab81.gd	(115, 285, 26)-(121, 283, 25)	6.70621	78.2624	1.92736	155	30	#ffe37ffffffffffffee6	1	(111, 279, 27)-(115, 285, 26)	1.30025	0.746829	0	NA	NA
dataRuns/Human_skeletonize/Human5_t0.75_ab81.gd	(115, 285, 26)-(118, 295, 23)	18.2037	238.544	2.04235	655	274	#00a7ff	17	(111, 279, 27)-(115, 285, 26)	1.37782	2.02723	2	2.00257	0.657835
dataRuns/Human_skeletonize/Human5_t0.75_ab81.gd	(118, 295, 23)-(122, 290, 21)	9.71922	85.7756	1.67607	172	35	#8c00ff	10	(115, 285, 26)-(118, 295, 23)	0.820657	0.533915	2	0.712645	0.537789
dataRuns/Human_skeletonize/Human5_t0.75_ab81.gd	(122, 290, 21)-(123, 289, 20)	1.48324	1.2522	0.518389	2	0	#5900ff	8	(118, 295, 23)-(122, 290, 21)	0.309289	0.152609	2	NA	NA
dataRuns/Human_skeletonize/Human5_t0.75_ab81.gd	(123, 289, 20)-(126, 294, 22)	5.82301	40.6964	1.49152	89	24	#ff0054	7	(122, 290, 21)-(123, 289, 20)	2.87722	3.92588	2	1.35875	NA
dataRuns/Human_skeletonize/Human5_t0.75_ab81.gd	(126, 294, 22)-(129, 302, 23)	9.41419	41.3225	1.18203	89	23	#4eff7fffffffffffffb2	1	(123, 289, 20)-(126, 294, 22)	0.792497	1.61672	0	NA	NA
dataRuns/Human_skeletonize/Human5_t0.75_ab81.gd	(126, 294, 22)-(127, 294, 21)	1.22474	1.2522	0.570478	2	0	#00ffb7	6	(123, 289, 20)-(126, 294, 22)	0.382481	0.210328	2	NA	NA
dataRuns/Human_skeletonize/Human5_t0.75_ab81.gd	(127, 294, 21)-(131, 295, 18)	4.85745	10.0176	0.810219	17	1	#ffbe7ffffffffffffec1	3	(126, 294, 22)-(127, 294, 21)	1.42025	3.96609	2	2.02597	0.685192
dataRuns/Human_skeletonize/Human5_t0.75_ab81.gd	(131, 295, 18)-(132, 295, 17)	1.22474	1.2522	0.570478	2	0	#00ffdc	1	(127, 294, 21)-(131, 295, 18)	0.704103	0.252137	0	NA	NA
dataRuns/Human_skeletonize/Human5_t0.75_ab81.gd	(131, 295, 18)-(131, 297, 18)	2.36643	2.5044	0.580403	4	0	#5fff7fffffffffffffa1	2	(127, 294, 21)-(131, 295, 18)	0.716353	0.487176	2	5.82674	NA
dataRuns/Human_skeletonize/Human5_t0.75_ab81.gd	(131, 297, 18)-(133, 306, 16)	11.6736	11.2698	0.554345	18	0	#31ff7fffffffffffffcf	1	(131, 295, 18)-(131, 297, 18)	0.955104	4.933	0	NA	NA
dataRuns/Human_skeletonize/Human5_t0.75_ab81.gd	(128, 297, 18)-(131, 297, 18)	3.8912	2.5044	0.452621	4	0	#ff00a9	1	(131, 295, 18)-(131, 297, 18)	0.779839	1.64433	0	NA	NA
dataRuns/Human_skeletonize/Human5_t0.75_ab81.gd	(126, 293, 20)-(127, 294, 21)	1.48324	1.2522	0.518389	2	0	#00c2ff	3	(126, 294, 22)-(127, 294, 21)	0.908693	1.21106	2	NA	NA
dataRuns/Human_skeletonize/Human5_t0.75_ab81.gd	(126, 293, 20)-(130, 285, 17)	9.67269	22.5396	0.86124	45	9	#00baff	2	(126, 293, 20)-(127, 294, 21)	1.66138	6.52132	2	1.59924	0.701775
dataRuns/Human_skeletonize/Human5_t0.75_ab81.gd	(130, 285, 17)-(133, 287, 18)	5.37444	5.63489	0.577698	9	0	#ff777ffffffffffffe7a	1	(126, 293, 20)-(130, 285, 17)	0.670775	0.555631	0	NA	NA
dataRuns/Human_skeletonize/Human5_t0.75_ab81.gd	(130, 283, 18)-(130, 285, 17)	2.06141	1.8783	0.538549	3	0	#0037ff	1	(126, 293, 20)-(130, 285, 17)	0.625319	0.213116	0	NA	NA
dataRuns/Human_skeletonize/Human5_t0.75_ab81.gd	(124, 294, 16)-(126, 293, 20)	4.49684	6.26099	0.665722	10	0	#ff00c9	1	(126, 293, 20)-(127, 294, 21)	1.28421	3.03177	0	NA	NA
dataRuns/Human_skeletonize/Human5_t0.75_ab81.gd	(123, 289, 20)-(124, 285, 19)	4.76939	18.1569	1.10082	56	27	#9000ff	1	(122, 290, 21)-(123, 289, 20)	2.12353	3.21552	0	NA	NA
dataRuns/Human_skeletonize/Human5_t0.75_ab81.gd	(120, 293, 18)-(122, 290, 21)	4.19122	7.51319	0.755382	12	0	#1c00ff	2	(118, 295, 23)-(122, 290, 21)	0.450688	0.431231	2	2.92024	NA
dataRuns/Human_skeletonize/Human5_t0.75_ab81.gd	(120, 293, 18)-(121, 293, 16)	2.70798	2.5044	0.542567	4	0	#07ff7ffffffffffffff9	1	(120, 293, 18)-(122, 290, 21)	0.718268	0.646108	0	NA	NA
dataRuns/Human_skeletonize/Human5_t0.75_ab81.gd	(116, 289, 18)-(120, 293, 18)	5.33291	6.88709	0.641152	11	0	#00ffcd	1	(120, 293, 18)-(122, 290, 21)	0.848778	1.2724	0	NA	NA
dataRuns/Human_skeletonize/Human5_t0.75_ab81.gd	(118, 295, 23)-(119, 297, 24)	3.50312	15.0264	1.16849	29	5	#00a8ff	7	(115, 285, 26)-(118, 295, 23)	0.572131	0.19244	2	NA	NA
dataRuns/Human_skeletonize/Human5_t0.75_ab81.gd	(119, 297, 24)-(120, 298, 23)	1.48324	1.2522	0.518389	2	0	#005fff	6	(118, 295, 23)-(119, 297, 24)	0.44364	0.423406	2	NA	NA
dataRuns/Human_skeletonize/Human5_t0.75_ab81.gd	(120, 298, 23)-(122, 306, 21)	8.76761	45.7052	1.28815	87	14	#ff00d5	5	(119, 297, 24)-(120, 298, 23)	2.48491	5.91112	2	1.33942	0.560352
dataRuns/Human_skeletonize/Human5_t0.75_ab81.gd	(122, 306, 21)-(125, 303, 22)	3.84967	11.8959	0.991771	19	0	#00ff2f	3	(120, 298, 23)-(122, 306, 21)	0.769918	0.439079	3	62.0524	NA
dataRuns/Human_skeletonize/Human5_t0.75_ab81.gd	(125, 303, 22)-(130, 302, 19)	6.29916	19.4091	0.990344	39	8	#ff0011	1	(122, 306, 21)-(125, 303, 22)	0.998561	1.63628	0	NA	NA
dataRuns/Human_skeletonize/Human5_t0.75_ab81.gd	(125, 303, 22)-(127, 299, 19)	6.29916	11.2698	0.754643	25	7	#00a0ff	1	(122, 306, 21)-(125, 303, 22)	0.760904	1.63628	0	NA	NA
dataRuns/Human_skeletonize/Human5_t0.75_ab81.gd	(125, 303, 22)-(125, 310, 24)	7.23784	20.6613	0.953233	36	3	#ff907ffffffffffffe93	1	(122, 306, 21)-(125, 303, 22)	0.961142	1.88012	0	NA	NA
dataRuns/Human_skeletonize/Human5_t0.75_ab81.gd	(121, 307, 22)-(122, 306, 21)	1.48324	1.2522	0.518389	2	0	#ff0010	2	(120, 298, 23)-(122, 306, 21)	0.402428	0.169173	2	NA	NA
dataRuns/Human_skeletonize/Human5_t0.75_ab81.gd	(121, 307, 22)-(124, 310, 22)	4.1497	8.13929	0.790151	13	0	#ff6f7ffffffffffffe72	1	(121, 307, 22)-(122, 306, 21)	1.52424	2.79772	0	NA	NA
dataRuns/Human_skeletonize/Human5_t0.75_ab81.gd	(121, 305, 24)-(121, 307, 22)	2.96648	3.13049	0.579577	5	0	#fff57ffffffffffffef8	1	(121, 307, 22)-(122, 306, 21)	1.11803	2	0	NA	NA
dataRuns/Human_skeletonize/Human5_t0.75_ab81.gd	(120, 298, 23)-(122, 297, 18)	6.55824	20.0352	0.986116	41	9	#3f00ff	1	(119, 297, 24)-(120, 298, 23)	1.90227	4.42157	0	NA	NA
dataRuns/Human_skeletonize/Human5_t0.75_ab81.gd	(119, 297, 24)-(119, 301, 28)	10.6608	63.236	1.37408	138	37	#ffa07ffffffffffffea3	1	(118, 295, 23)-(119, 297, 24)	1.17595	3.04324	0	NA	NA
dataRuns/Human_skeletonize/Human5_t0.75_ab81.gd	(111, 279, 27)-(115, 276, 30)	5.37444	20.6613	1.10621	39	6	#ff0013	1	(107, 287, 33)-(111, 279, 27)	0.480727	0.378771	0	NA	NA
dataRuns/Human_skeletonize/Human5_t0.75_ab81.gd	(99, 285, 34)-(108, 289, 34)	10.9024	317.432	3.04431	594	87	#8900ff	7	(108, 289, 34)-(110, 289, 35)	2.18932	5.28884	2	3.77686	NA
dataRuns/Human_skeletonize/Human5_t0.75_ab81.gd	(93, 283, 34)-(99, 285, 34)	5.71307	140.872	2.80158	276	51	#ff8b7ffffffffffffe8e	3	(99, 285, 34)-(108, 289, 34)	0.920268	0.524018	2	1.07903	NA
dataRuns/Human_skeletonize/Human5_t0.75_ab81.gd	(81, 274, 26)-(93, 283, 34)	16.9134	157.777	1.72318	287	35	#22ff7fffffffffffffde	2	(93, 283, 34)-(99, 285, 34)	0.615075	2.96048	2	0.866798	0.492108
dataRuns/Human_skeletonize/Human5_t0.75_ab81.gd	(79, 275, 26)-(81, 274, 26)	2.70798	5.00879	0.767306	8	0	#ffeb7ffffffffffffeee	1	(81, 274, 26)-(93, 283, 34)	0.445285	0.160108	0	NA	NA
dataRuns/Human_skeletonize/Human5_t0.75_ab81.gd	(77, 269, 25)-(81, 274, 26)	5.86955	11.2698	0.781773	18	0	#00a3ff	1	(81, 274, 26)-(93, 283, 34)	0.45368	0.347034	0	NA	NA
dataRuns/Human_skeletonize/Human5_t0.75_ab81.gd	(67, 277, 51)-(93, 283, 34)	33.2919	155.899	1.22089	314	65	#ff0e7ffffffffffffe11	1	(93, 283, 34)-(99, 285, 34)	0.435787	5.82732	0	NA	NA
dataRuns/Human_skeletonize/Human5_t0.75_ab81.gd	(84, 293, 38)-(99, 285, 34)	20.7602	301.78	2.15107	637	155	#003fff	4	(99, 285, 34)-(108, 289, 34)	0.706587	1.90418	2	1.11995	NA
dataRuns/Human_skeletonize/Human5_t0.75_ab81.gd	(78, 317, 43)-(84, 293, 38)	25.3928	59.4794	0.863482	185	90	#b700ff	1	(84, 293, 38)-(99, 285, 34)	0.40142	1.22315	0	NA	NA
dataRuns/Human_skeletonize/Human5_t0.75_ab81.gd	(61, 296, 40)-(84, 293, 38)	22.4452	147.133	1.4445	235	0	#ff00cb	3	(84, 293, 38)-(99, 285, 34)	0.671528	1.08117	2	1.42051	0.775499
dataRuns/Human_skeletonize/Human5_t0.75_ab81.gd	(56, 294, 42)-(61, 296, 40)	5.56452	8.13929	0.682346	13	0	#0069ff	1	(61, 296, 40)-(84, 293, 38)	0.472374	0.247915	0	NA	NA
dataRuns/Human_skeletonize/Human5_t0.75_ab81.gd	(49, 305, 40)-(61, 296, 40)	13.1589	47.5835	1.07286	76	0	#00ff0c	2	(61, 296, 40)-(84, 293, 38)	0.742719	0.586268	2	1.36024	0.660242
dataRuns/Human_skeletonize/Human5_t0.75_ab81.gd	(49, 305, 40)-(49, 309, 42)	4.6398	3.13049	0.463428	5	0	#ff004c	1	(49, 305, 40)-(61, 296, 40)	0.431955	0.352597	0	NA	NA
dataRuns/Human_skeletonize/Human5_t0.75_ab81.gd	(44, 305, 39)-(49, 305, 40)	4.57139	9.39149	0.808664	15	0	#ff0071	1	(49, 305, 40)-(61, 296, 40)	0.753746	0.347398	0	NA	NA
dataRuns/Human_skeletonize/Human5_t0.75_ab81.gd	(131, 260, 41)-(132, 259, 42)	1.48324	1.2522	0.518389	2	0	#2600ff	5	(130, 259, 40)-(131, 260, 41)	1	1	2	NA	NA
dataRuns/Human_skeletonize/Human5_t0.75_ab81.gd	(132, 259, 42)-(141, 248, 48)	15.9718	50.0879	0.999112	101	21	#0091ff	1	(131, 260, 41)-(132, 259, 42)	1.92734	10.7682	0	NA	NA
dataRuns/Human_skeletonize/Human5_t0.75_ab81.gd	(132, 259, 42)-(136, 247, 44)	12.1143	61.9838	1.27619	105	6	#00ff20	4	(131, 260, 41)-(132, 259, 42)	2.46184	8.16743	2	1.93481	0.601625
dataRuns/Human_skeletonize/Human5_t0.75_ab81.gd	(136, 247, 44)-(137, 243, 47)	4.85745	10.6437	0.835155	17	0	#005dff	2	(132, 259, 42)-(136, 247, 44)	0.654412	0.40097	2	2.6044	NA
dataRuns/Human_skeletonize/Human5_t0.75_ab81.gd	(137, 243, 47)-(141, 234, 47)	12.5489	20.0352	0.712885	65	33	#ffb27ffffffffffffeb5	1	(136, 247, 44)-(137, 243, 47)	0.853596	2.58343	0	NA	NA
dataRuns/Human_skeletonize/Human5_t0.75_ab81.gd	(132, 236, 48)-(137, 243, 47)	7.88942	7.51319	0.550573	12	0	#ff0066	1	(136, 247, 44)-(137, 243, 47)	0.659246	1.62419	0	NA	NA
dataRuns/Human_skeletonize/Human5_t0.75_ab81.gd	(136, 244, 43)-(136, 247, 44)	2.89806	8.13929	0.945506	13	0	#00d6ff	2	(132, 259, 42)-(136, 247, 44)	0.740881	0.239228	2	1.26325	NA
dataRuns/Human_skeletonize/Human5_t0.75_ab81.gd	(136, 244, 43)-(141, 235, 41)	9.95083	8.76539	0.529518	14	0	#8600ff	1	(136, 244, 43)-(136, 247, 44)	0.560037	3.43361	0	NA	NA
dataRuns/Human_skeletonize/Human5_t0.75_ab81.gd	(133, 236, 40)-(136, 244, 43)	8.80914	8.76539	0.562787	14	0	#00ff98	1	(136, 244, 43)-(136, 247, 44)	0.595223	3.03966	0	NA	NA
dataRuns/Human_skeletonize/Human5_t0.75_ab81.gd	(123, 257, 36)-(127, 260, 40)	5.67446	146.507	2.86677	276	42	#acff7fffffffffffff54	19	(120, 254, 47)-(127, 260, 40)	1.20712	0.501836	2	1.90505	NA
dataRuns/Human_skeletonize/Human5_t0.75_ab81.gd	(123, 257, 36)-(126, 257, 22)	17.2613	252.318	2.15706	524	121	#ff0076	2	(123, 257, 36)-(127, 260, 40)	0.752438	3.04192	2	0.624612	0.489333
dataRuns/Human_skeletonize/Human5_t0.75_ab81.gd	(126, 257, 22)-(126, 263, 18)	7.07864	14.4003	0.804703	33	10	#19ff7fffffffffffffe7	1	(123, 257, 36)-(126, 257, 22)	0.373055	0.410088	0	NA	NA
dataRuns/Human_skeletonize/Human5_t0.75_ab81.gd	(126, 255, 21)-(126, 257, 22)	2.06141	2.5044	0.621863	6	2	#00feff	1	(123, 257, 36)-(126, 257, 22)	0.288292	0.119424	0	NA	NA
dataRuns/Human_skeletonize/Human5_t0.75_ab81.gd	(121, 259, 34)-(123, 257, 36)	2.96648	30.6789	1.81436	73	24	#007aff	17	(123, 257, 36)-(127, 260, 40)	0.632895	0.522777	2	NA	NA
dataRuns/Human_skeletonize/Human5_t0.75_ab81.gd	(121, 259, 34)-(123, 266, 28)	9.21911	117.707	2.01596	228	40	#ff717ffffffffffffe74	2	(121, 259, 34)-(123, 257, 36)	1.11111	3.10776	2	0.824321	0.873192
dataRuns/Human_skeletonize/Human5_t0.75_ab81.gd	(123, 266, 28)-(126, 263, 26)	5.41597	14.4003	0.919967	32	9	#ff00e8	1	(121, 259, 34)-(123, 266, 28)	0.456343	0.587472	0	NA	NA
dataRuns/Human_skeletonize/Human5_t0.75_ab81.gd	(121, 268, 26)-(123, 266, 28)	2.96648	6.26099	0.819645	11	1	#0076ff	1	(121, 259, 34)-(123, 266, 28)	0.406579	0.321775	0	NA	NA
dataRuns/Human_skeletonize/Human5_t0.75_ab81.gd	(118, 257, 28)-(121, 259, 34)	7.53514	142.124	2.45027	256	29	#5600ff	15	(121, 259, 34)-(123, 257, 36)	1.35048	2.5401	2	NA	NA
dataRuns/Human_skeletonize/Human5_t0.75_ab81.gd	(118, 257, 28)-(119, 260, 18)	14.4815	357.503	2.80323	800	229	#2f00ff	6	(118, 257, 28)-(121, 259, 34)	1.14405	1.92186	2	1.18225	0.674356
dataRuns/Human_skeletonize/Human5_t0.75_ab81.gd	(119, 260, 18)-(120, 264, 22)	8.12395	91.4105	1.89251	173	27	#00ff04	2	(118, 257, 28)-(119, 260, 18)	0.67512	0.56099	2	2.00938	NA
dataRuns/Human_skeletonize/Human5_t0.75_ab81.gd	(120, 264, 22)-(125, 267, 20)	5.91108	23.1657	1.1169	45	8	#ffb47ffffffffffffeb7	1	(119, 260, 18)-(120, 264, 22)	0.590167	0.727611	0	NA	NA
dataRuns/Human_skeletonize/Human5_t0.75_ab81.gd	(118, 268, 29)-(120, 264, 22)	9.3487	68.8709	1.53133	146	36	#00adff	1	(119, 260, 18)-(120, 264, 22)	0.809148	1.15076	0	NA	NA
dataRuns/Human_skeletonize/Human5_t0.75_ab81.gd	(119, 260, 18)-(120, 262, 16)	2.70798	12.522	1.21322	23	3	#00a1ff	4	(118, 257, 28)-(119, 260, 18)	0.432793	0.186997	2	NA	NA
dataRuns/Human_skeletonize/Human5_t0.75_ab81.gd	(119, 262, 14)-(120, 262, 16)	2.70798	16.2786	1.38328	39	13	#001aff	3	(119, 260, 18)-(120, 262, 16)	1.14017	1	2	NA	NA
dataRuns/Human_skeletonize/Human5_t0.75_ab81.gd	(116, 267, 11)-(119, 262, 14)	7.4162	41.9486	1.34182	72	5	#94ff7fffffffffffff6c	1	(119, 262, 14)-(120, 262, 16)	0.970025	2.73864	0	NA	NA
dataRuns/Human_skeletonize/Human5_t0.75_ab81.gd	(116, 263, 8)-(119, 262, 14)	7.86546	97.0453	1.98176	261	106	#ff7e7ffffffffffffe81	2	(119, 262, 14)-(120, 262, 16)	1.43265	2.90454	2	1.14484	0.643786
dataRuns/Human_skeletonize/Human5_t0.75_ab81.gd	(116, 263, 8)-(116, 266, 6)	3.28615	10.6437	1.01538	18	1	#28ff7fffffffffffffd8	1	(116, 263, 8)-(119, 262, 14)	0.512362	0.417795	0	NA	NA
dataRuns/Human_skeletonize/Human5_t0.75_ab81.gd	(116, 262, 6)-(116, 263, 8)	2.11917	8.76539	1.14743	14	0	#0081ff	1	(116, 263, 8)-(119, 262, 14)	0.578998	0.269428	0	NA	NA
dataRuns/Human_skeletonize/Human5_t0.75_ab81.gd	(117, 268, 18)-(120, 262, 16)	7.44085	66.3665	1.68495	111	5	#9eff7fffffffffffff62	1	(119, 260, 18)-(120, 262, 16)	1.38883	2.74774	0	NA	NA
dataRuns/Human_skeletonize/Human5_t0.75_ab81.gd	(110, 263, 28)-(118, 257, 28)	13.7154	229.778	2.30928	450	83	#00ffeb	9	(118, 257, 28)-(121, 259, 34)	0.942458	1.82019	2	NA	NA
dataRuns/Human_skeletonize/Human5_t0.75_ab81.gd	(110, 263, 28)-(111, 267, 23)	6.64071	49.4618	1.53976	126	47	#4900ff	1	(110, 263, 28)-(118, 257, 28)	0.666771	0.484181	0	NA	NA
dataRuns/Human_skeletonize/Human5_t0.75_ab81.gd	(82, 268, 33)-(110, 263, 28)	33.6535	684.952	2.5453	1371	277	#00fff5	8	(110, 263, 28)-(118, 257, 28)	1.10221	2.45371	2	1.05818	0.410702
dataRuns/Human_skeletonize/Human5_t0.75_ab81.gd	(82, 268, 33)-(83, 272, 32)	6.64071	20.6613	0.995167	45	12	#b2ff7fffffffffffff4e	1	(82, 268, 33)-(110, 263, 28)	0.390982	0.197326	0	NA	NA
dataRuns/Human_skeletonize/Human5_t0.75_ab81.gd	(77, 267, 33)-(82, 268, 33)	5.82301	49.4618	1.64432	82	3	#fd00ff	7	(82, 268, 33)-(110, 263, 28)	0.646021	0.173028	2	NA	NA
dataRuns/Human_skeletonize/Human5_t0.75_ab81.gd	(73, 272, 35)-(77, 267, 33)	6.25763	75.1319	1.95493	135	15	#08ff7ffffffffffffff8	5	(77, 267, 33)-(82, 268, 33)	1.1889	1.07464	2	2.22846	NA
dataRuns/Human_skeletonize/Human5_t0.75_ab81.gd	(68, 273, 43)-(73, 272, 35)	11.9602	70.7492	1.3722	123	10	#ffb47ffffffffffffeb7	2	(73, 272, 35)-(77, 267, 33)	0.701916	1.91129	2	1.04094	1.58591
dataRuns/Human_skeletonize/Human5_t0.75_ab81.gd	(68, 273, 43)-(73, 271, 47)	6.25263	8.76539	0.668004	14	0	#ff727ffffffffffffe75	1	(68, 273, 43)-(73, 272, 35)	0.486813	0.522788	0	NA	NA
dataRuns/Human_skeletonize/Human5_t0.75_ab81.gd	(61, 276, 49)-(68, 273, 43)	9.04867	15.6525	0.742034	25	0	#d700ff	1	(68, 273, 43)-(73, 272, 35)	0.540763	0.756568	0	NA	NA
dataRuns/Human_skeletonize/Human5_t0.75_ab81.gd	(67, 276, 35)-(73, 272, 35)	7.00623	48.8357	1.48954	82	4	#ff0c7ffffffffffffe0f	3	(73, 272, 35)-(77, 267, 33)	0.761938	1.11963	2	NA	NA
dataRuns/Human_skeletonize/Human5_t0.75_ab81.gd	(66, 292, 45)-(67, 276, 35)	18.0429	134.611	1.54104	293	78	#00ff96	2	(67, 276, 35)-(73, 272, 35)	1.03457	2.57526	2	0.956392	NA
dataRuns/Human_skeletonize/Human5_t0.75_ab81.gd	(66, 292, 45)-(74, 311, 48)	20.3452	41.3225	0.804058	67	1	#00ffbc	1	(66, 292, 45)-(67, 276, 35)	0.521765	1.1276	0	NA	NA
dataRuns/Human_skeletonize/Human5_t0.75_ab81.gd	(57, 305, 47)-(66, 292, 45)	14.6837	21.9135	0.689228	35	0	#00fff3	1	(66, 292, 45)-(67, 276, 35)	0.44725	0.813821	0	NA	NA
dataRuns/Human_skeletonize/Human5_t0.75_ab81.gd	(64, 278, 33)-(67, 276, 35)	3.8912	5.63489	0.678932	9	0	#b700ff	1	(67, 276, 35)-(73, 272, 35)	0.4558	0.555391	0	NA	NA
dataRuns/Human_skeletonize/Human5_t0.75_ab81.gd	(65, 259, 41)-(77, 267, 33)	15.3887	51.9662	1.03678	93	10	#ff006e	2	(77, 267, 33)-(82, 268, 33)	0.63052	2.64273	2	1.03632	0.564311
dataRuns/Human_skeletonize/Human5_t0.75_ab81.gd	(62, 257, 44)-(65, 259, 41)	4.19122	3.13049	0.487597	5	0	#ff00f9	1	(65, 259, 41)-(77, 267, 33)	0.470301	0.272358	0	NA	NA
dataRuns/Human_skeletonize/Human5_t0.75_ab81.gd	(60, 260, 40)-(65, 259, 41)	4.82988	5.00879	0.574544	8	0	#4400ff	1	(65, 259, 41)-(77, 267, 33)	0.554164	0.313859	0	NA	NA
dataRuns/Human_skeletonize/Human5_t0.75_ab81.gd	(114, 317, 37)-(120, 254, 47)	64.9745	2786.77	3.69491	4725	274	#ff007a	1	(114, 241, 35)-(120, 254, 47)	0.815788	3.26568	0	NA	NA

## Sheet: HHT6
tag	name	len	vol	rad	voxc	defc	col	tips	parent	beta	gamma	nchild	q	s
dataRuns/Human_skeletonize/Human6_t0.90_ab81.gd	(96, 242, 31)-(96, 259, 48)	28.4312	1456.93	4.03876	2447	120	#5900ff	17	NA	NA	NA	3	1.01823	NA
dataRuns/Human_skeletonize/Human6_t0.90_ab81.gd	(96, 242, 31)-(157, 226, 26)	79.1482	317.432	1.12987	606	99	#ffbe7ffffffffffffec1	1	(96, 242, 31)-(96, 259, 48)	0.279758	2.78385	0	NA	NA
dataRuns/Human_skeletonize/Human6_t0.90_ab81.gd	(96, 242, 31)-(97, 244, 26)	11.8856	61.9838	1.28841	114	15	#07ff7ffffffffffffff9	1	(96, 242, 31)-(96, 259, 48)	0.319012	0.418047	0	NA	NA
dataRuns/Human_skeletonize/Human6_t0.90_ab81.gd	(93, 243, 28)-(96, 242, 31)	3.93273	35.6876	1.69956	81	24	#00ffcd	15	(96, 242, 31)-(96, 259, 48)	0.420813	0.138325	2	1.84942	NA
dataRuns/Human_skeletonize/Human6_t0.90_ab81.gd	(93, 242, 26)-(93, 243, 28)	2.11917	9.39149	1.18771	15	0	#fdff7fffffffffffff03	13	(93, 243, 28)-(96, 242, 31)	0.698831	0.538855	2	NA	NA
dataRuns/Human_skeletonize/Human6_t0.90_ab81.gd	(91, 246, 22)-(93, 242, 26)	5.41597	11.2698	0.813851	28	10	#ff0013	1	(93, 242, 26)-(93, 243, 28)	0.685229	2.5557	0	NA	NA
dataRuns/Human_skeletonize/Human6_t0.90_ab81.gd	(91, 240, 21)-(93, 242, 26)	6.3104	31.9311	1.26912	54	3	#0015ff	12	(93, 242, 26)-(93, 243, 28)	1.06855	2.97777	2	7.45843	NA
dataRuns/Human_skeletonize/Human6_t0.90_ab81.gd	(91, 240, 21)-(106, 144, 25)	92.8427	435.139	1.22142	701	6	#8900ff	11	(91, 240, 21)-(93, 242, 26)	0.962413	14.7127	2	2.70761	1.38614
dataRuns/Human_skeletonize/Human6_t0.90_ab81.gd	(106, 144, 25)-(115, 108, 26)	42.2013	68.2448	0.717459	112	3	#ff0e7ffffffffffffe11	1	(91, 240, 21)-(106, 144, 25)	0.587397	0.454546	0	NA	NA
dataRuns/Human_skeletonize/Human6_t0.90_ab81.gd	(95, 84, 27)-(106, 144, 25)	69.1534	265.466	1.10541	426	2	#ffeb7ffffffffffffeee	10	(91, 240, 21)-(106, 144, 25)	0.905019	0.744845	2	14.1544	0.345815
dataRuns/Human_skeletonize/Human6_t0.90_ab81.gd	(95, 84, 27)-(97, 73, 25)	19.203	65.7404	1.0439	108	3	#22ff7fffffffffffffde	9	(95, 84, 27)-(106, 144, 25)	0.944352	0.277687	2	1.54417	1.11765
dataRuns/Human_skeletonize/Human6_t0.90_ab81.gd	(97, 73, 25)-(105, 71, 20)	9.84381	19.4091	0.79222	31	0	#00ffdc	4	(95, 84, 27)-(97, 73, 25)	0.758908	0.512618	2	8.00644	1.04706
dataRuns/Human_skeletonize/Human6_t0.90_ab81.gd	(105, 71, 20)-(111, 69, 19)	7.39432	14.4003	0.787339	23	0	#ff00a9	3	(97, 73, 25)-(105, 71, 20)	0.993838	0.751164	2	3.2391	NA
dataRuns/Human_skeletonize/Human6_t0.90_ab81.gd	(111, 69, 19)-(114, 63, 30)	13.1849	10.6437	0.506912	17	0	#4eff7fffffffffffffb2	2	(105, 71, 20)-(111, 69, 19)	0.64383	1.78311	2	NA	0.432901
dataRuns/Human_skeletonize/Human6_t0.90_ab81.gd	(114, 63, 30)-(114, 65, 31)	2.06141	1.8783	0.538549	3	0	#ffa07ffffffffffffea3	1	(111, 69, 19)-(114, 63, 30)	1.06241	0.156346	0	NA	NA
dataRuns/Human_skeletonize/Human6_t0.90_ab81.gd	(113, 62, 33)-(114, 63, 30)	3.34392	3.13049	0.545888	5	0	#00a8ff	1	(111, 69, 19)-(114, 63, 30)	1.07689	0.253617	0	NA	NA
dataRuns/Human_skeletonize/Human6_t0.90_ab81.gd	(111, 67, 18)-(111, 69, 19)	2.66646	4.38269	0.723317	8	1	#31ff7fffffffffffffcf	1	(105, 71, 20)-(111, 69, 19)	0.918686	0.360609	0	NA	NA
dataRuns/Human_skeletonize/Human6_t0.90_ab81.gd	(105, 71, 20)-(106, 69, 18)	2.70798	2.5044	0.542567	4	0	#5fff7fffffffffffffa1	1	(97, 73, 25)-(105, 71, 20)	0.684869	0.275095	0	NA	NA
dataRuns/Human_skeletonize/Human6_t0.90_ab81.gd	(89, 69, 19)-(97, 73, 25)	10.8101	9.39149	0.52587	15	0	#ff8b7ffffffffffffe8e	5	(95, 84, 27)-(97, 73, 25)	0.503758	0.562936	2	NA	0.947452
dataRuns/Human_skeletonize/Human6_t0.90_ab81.gd	(88, 67, 20)-(89, 69, 19)	2.3199	3.13049	0.655386	6	1	#003fff	1	(89, 69, 19)-(97, 73, 25)	1.24629	0.214606	0	NA	NA
dataRuns/Human_skeletonize/Human6_t0.90_ab81.gd	(88, 62, 17)-(89, 69, 19)	8.1738	6.26099	0.493781	10	0	#b700ff	4	(89, 69, 19)-(97, 73, 25)	0.93898	0.756129	2	NA	1.10488
dataRuns/Human_skeletonize/Human6_t0.90_ab81.gd	(88, 62, 17)-(88, 65, 19)	3.28615	2.5044	0.49253	4	0	#ff00cb	1	(88, 62, 17)-(89, 69, 19)	0.997466	0.402035	0	NA	NA
dataRuns/Human_skeletonize/Human6_t0.90_ab81.gd	(88, 58, 13)-(88, 62, 17)	5.41597	5.00879	0.542567	8	0	#0069ff	3	(88, 62, 17)-(89, 69, 19)	1.0988	0.662601	2	NA	NA
dataRuns/Human_skeletonize/Human6_t0.90_ab81.gd	(88, 58, 13)-(89, 58, 12)	1.22474	1.2522	0.570478	2	0	#005fff	1	(88, 58, 13)-(88, 62, 17)	1.05144	0.226136	0	NA	NA
dataRuns/Human_skeletonize/Human6_t0.90_ab81.gd	(84, 51, 10)-(88, 58, 13)	9.00715	10.6437	0.613306	17	0	#00ff0c	2	(88, 58, 13)-(88, 62, 17)	1.13038	1.66307	2	3.62643	0.450439
dataRuns/Human_skeletonize/Human6_t0.90_ab81.gd	(84, 51, 10)-(85, 50, 11)	1.48324	1.2522	0.518389	2	0	#ff00d5	1	(84, 51, 10)-(88, 58, 13)	0.845237	0.164674	0	NA	NA
dataRuns/Human_skeletonize/Human6_t0.90_ab81.gd	(83, 50, 12)-(84, 51, 10)	2.44949	1.8783	0.494048	3	0	#ff0071	1	(84, 51, 10)-(88, 58, 13)	0.805549	0.27195	0	NA	NA
dataRuns/Human_skeletonize/Human6_t0.90_ab81.gd	(92, 83, 29)-(95, 84, 27)	3.54465	12.522	1.06041	23	3	#00a3ff	1	(95, 84, 27)-(106, 144, 25)	0.959296	0.051258	0	NA	NA
dataRuns/Human_skeletonize/Human6_t0.90_ab81.gd	(83, 249, 17)-(91, 240, 21)	11.5025	40.0703	1.05303	70	6	#82ff7fffffffffffff7e	1	(91, 240, 21)-(93, 242, 26)	0.829731	1.82278	0	NA	NA
dataRuns/Human_skeletonize/Human6_t0.90_ab81.gd	(89, 244, 29)-(93, 243, 28)	5.28638	21.9135	1.14869	46	11	#00a7ff	2	(93, 243, 28)-(96, 242, 31)	0.675872	1.3442	2	0.853486	0.682197
dataRuns/Human_skeletonize/Human6_t0.90_ab81.gd	(89, 244, 29)-(90, 245, 31)	2.37767	1.8783	0.501455	3	0	#1c00ff	1	(89, 244, 29)-(93, 243, 28)	0.436546	0.449772	0	NA	NA
dataRuns/Human_skeletonize/Human6_t0.90_ab81.gd	(88, 243, 28)-(89, 244, 29)	1.48324	1.2522	0.518389	2	0	#8c00ff	1	(89, 244, 29)-(93, 243, 28)	0.451289	0.280578	0	NA	NA

## Sheet: HHT7
tag	name	len	vol	rad	voxc	defc	col	tips	parent	beta	gamma	nchild	q	s
dataRuns/Human_skeletonize/Human7_t0.40_ab81.gd	(103, 317, 45)-(105, 290, 40)	31.4413	1395.57	3.75882	2419	190	#22ff7fffffffffffffde	64	NA	NA	NA	2	0.948967	NA
dataRuns/Human_skeletonize/Human7_t0.40_ab81.gd	(105, 290, 40)-(111, 250, 36)	43.745	461.435	1.83238	899	162	#ff8b7ffffffffffffe8e	62	(103, 317, 45)-(105, 290, 40)	0.487489	1.39132	2	2.15839	NA
dataRuns/Human_skeletonize/Human7_t0.40_ab81.gd	(111, 250, 36)-(117, 243, 36)	8.42606	65.7404	1.5759	105	0	#8900ff	6	(105, 290, 40)-(111, 250, 36)	0.860028	0.192618	2	6.52292	NA
dataRuns/Human_skeletonize/Human7_t0.40_ab81.gd	(117, 243, 36)-(127, 237, 36)	10.4459	81.3929	1.57487	131	1	#0015ff	5	(111, 250, 36)-(117, 243, 36)	0.999345	1.23972	2	2.03285	NA
dataRuns/Human_skeletonize/Human7_t0.40_ab81.gd	(127, 237, 36)-(196, 269, 41)	74.9651	447.035	1.37774	716	2	#00ffcd	2	(117, 243, 36)-(127, 237, 36)	0.874826	7.17648	2	0.891871	0.196215
dataRuns/Human_skeletonize/Human7_t0.40_ab81.gd	(196, 269, 41)-(197, 273, 41)	3.6932	5.63489	0.696894	9	0	#07ff7ffffffffffffff9	1	(127, 237, 36)-(196, 269, 41)	0.505825	0.049266	0	NA	NA
dataRuns/Human_skeletonize/Human7_t0.40_ab81.gd	(196, 269, 41)-(197, 269, 40)	1.22474	1.2522	0.570478	2	0	#5900ff	1	(127, 237, 36)-(196, 269, 41)	0.414069	0.016338	0	NA	NA
dataRuns/Human_skeletonize/Human7_t0.40_ab81.gd	(127, 237, 36)-(144, 228, 45)	24.4075	46.3313	0.777321	75	1	#ff0013	3	(117, 243, 36)-(127, 237, 36)	0.493578	2.33656	2	2.34697	0.398309
dataRuns/Human_skeletonize/Human7_t0.40_ab81.gd	(144, 228, 45)-(147, 225, 50)	6.3104	8.76539	0.66494	14	0	#fdff7fffffffffffff03	2	(127, 237, 36)-(144, 228, 45)	0.855425	0.258543	2	NA	NA
dataRuns/Human_skeletonize/Human7_t0.40_ab81.gd	(147, 225, 50)-(154, 225, 64)	19.5727	27.5484	0.669341	55	11	#8c00ff	1	(144, 228, 45)-(147, 225, 50)	1.00662	3.10166	0	NA	NA
dataRuns/Human_skeletonize/Human7_t0.40_ab81.gd	(144, 227, 57)-(147, 225, 50)	7.84076	10.6437	0.657343	17	0	#00a7ff	1	(144, 228, 45)-(147, 225, 50)	0.988575	1.24251	0	NA	NA
dataRuns/Human_skeletonize/Human7_t0.40_ab81.gd	(144, 228, 45)-(146, 229, 43)	2.70798	1.8783	0.469877	3	0	#1c00ff	1	(127, 237, 36)-(144, 228, 45)	0.604483	0.110949	0	NA	NA
dataRuns/Human_skeletonize/Human7_t0.40_ab81.gd	(116, 233, 34)-(117, 243, 36)	10.6944	15.6525	0.682555	25	0	#82ff7fffffffffffff7e	1	(111, 250, 36)-(117, 243, 36)	0.433121	1.26921	0	NA	NA
dataRuns/Human_skeletonize/Human7_t0.40_ab81.gd	(98, 122, 41)-(111, 250, 36)	161.815	520.914	1.01227	835	3	#003fff	56	(105, 290, 40)-(111, 250, 36)	0.552436	3.69906	2	NA	1.25517
dataRuns/Human_skeletonize/Human7_t0.40_ab81.gd	(98, 122, 41)-(99, 105, 39)	15.3459	40.6964	0.918769	65	0	#0069ff	2	(98, 122, 41)-(111, 250, 36)	0.907629	0.094836	2	1.42163	1.00202
dataRuns/Human_skeletonize/Human7_t0.40_ab81.gd	(99, 105, 39)-(104, 101, 39)	6.16957	5.63489	0.539188	9	0	#b700ff	1	(98, 122, 41)-(99, 105, 39)	0.586859	0.402033	0	NA	NA
dataRuns/Human_skeletonize/Human7_t0.40_ab81.gd	(91, 102, 39)-(99, 105, 39)	9.19723	10.0176	0.588814	16	0	#ff00cb	1	(98, 122, 41)-(99, 105, 39)	0.640873	0.599326	0	NA	NA
dataRuns/Human_skeletonize/Human7_t0.40_ab81.gd	(73, 245, 29)-(98, 122, 41)	155.077	504.01	1.01712	808	3	#00ff0c	54	(98, 122, 41)-(111, 250, 36)	1.00479	0.958355	2	NA	0.437507
dataRuns/Human_skeletonize/Human7_t0.40_ab81.gd	(73, 245, 29)-(89, 262, 26)	24.6099	233.535	1.73799	373	0	#9000ff	53	(73, 245, 29)-(98, 122, 41)	1.70874	0.158695	2	30.6064	NA
dataRuns/Human_skeletonize/Human7_t0.40_ab81.gd	(89, 262, 26)-(96, 278, 27)	18.1818	168.421	1.71713	291	22	#5600ff	33	(73, 245, 29)-(89, 262, 26)	0.988002	0.738801	2	1.85133	0.710469
dataRuns/Human_skeletonize/Human7_t0.40_ab81.gd	(96, 278, 27)-(99, 274, 30)	5.37444	16.9047	1.0006	34	7	#00ffeb	31	(89, 262, 26)-(96, 278, 27)	0.582717	0.295594	3	NA	NA
dataRuns/Human_skeletonize/Human7_t0.40_ab81.gd	(99, 274, 30)-(120, 174, 30)	100.607	730.031	1.51978	1170	4	#00fff5	28	(96, 278, 27)-(99, 274, 30)	1.51887	18.7196	2	1.62283	0.728439
dataRuns/Human_skeletonize/Human7_t0.40_ab81.gd	(120, 174, 30)-(121, 174, 29)	1.22474	1.2522	0.570478	2	0	#0076ff	14	(99, 274, 30)-(120, 174, 30)	0.375368	0.012174	2	NA	NA
dataRuns/Human_skeletonize/Human7_t0.40_ab81.gd	(121, 174, 29)-(122, 171, 29)	2.85654	16.9047	1.37249	27	0	#ff00e8	13	(120, 174, 30)-(121, 174, 29)	2.40586	2.33235	2	NA	NA
dataRuns/Human_skeletonize/Human7_t0.40_ab81.gd	(122, 171, 29)-(123, 163, 29)	7.03984	41.9486	1.37722	67	0	#8900ff	11	(121, 174, 29)-(122, 171, 29)	1.00345	2.46447	2	1.815	NA
dataRuns/Human_skeletonize/Human7_t0.40_ab81.gd	(123, 163, 29)-(129, 174, 13)	29.7601	80.1407	0.925837	128	0	#f700ff	2	(122, 171, 29)-(123, 163, 29)	0.672251	4.22739	2	7.68303	1.12505
dataRuns/Human_skeletonize/Human7_t0.40_ab81.gd	(129, 174, 13)-(133, 159, 3)	18.5761	46.9574	0.897015	76	1	#a200ff	1	(123, 163, 29)-(129, 174, 13)	0.96887	0.624195	0	NA	NA
dataRuns/Human_skeletonize/Human7_t0.40_ab81.gd	(122, 185, 19)-(129, 174, 13)	13.5174	24.4179	0.758286	39	0	#d0ff7fffffffffffff30	1	(123, 163, 29)-(129, 174, 13)	0.819028	0.454211	0	NA	NA
dataRuns/Human_skeletonize/Human7_t0.40_ab81.gd	(123, 163, 29)-(125, 160, 30)	3.50312	10.0176	0.954068	16	0	#3b00ff	9	(122, 171, 29)-(123, 163, 29)	0.69275	0.497613	2	NA	NA
dataRuns/Human_skeletonize/Human7_t0.40_ab81.gd	(125, 160, 30)-(138, 138, 62)	45.1614	48.2096	0.582919	77	0	#00ff46	1	(123, 163, 29)-(125, 160, 30)	0.610983	12.8918	0	NA	NA
dataRuns/Human_skeletonize/Human7_t0.40_ab81.gd	(125, 160, 30)-(128, 148, 32)	12.4608	50.714	1.13819	81	0	#0086ff	8	(123, 163, 29)-(125, 160, 30)	1.19299	3.55707	2	2.86634	NA
dataRuns/Human_skeletonize/Human7_t0.40_ab81.gd	(128, 148, 32)-(139, 139, 42)	21.2948	25.6701	0.619444	41	0	#7dff7fffffffffffff83	1	(125, 160, 30)-(128, 148, 32)	0.544235	1.70894	0	NA	NA
dataRuns/Human_skeletonize/Human7_t0.40_ab81.gd	(128, 148, 32)-(136, 135, 34)	14.2491	50.714	1.06438	81	0	#0003ff	7	(125, 160, 30)-(128, 148, 32)	0.935147	1.14351	2	6.7702	NA
dataRuns/Human_skeletonize/Human7_t0.40_ab81.gd	(136, 135, 34)-(150, 117, 33)	22.59	63.8621	0.948612	104	2	#ff0010	5	(128, 148, 32)-(136, 135, 34)	0.891236	1.58537	2	2.42577	0.830085
dataRuns/Human_skeletonize/Human7_t0.40_ab81.gd	(150, 117, 33)-(151, 108, 34)	9.55774	11.8959	0.629428	20	1	#ff0068	1	(136, 135, 34)-(150, 117, 33)	0.663525	0.423096	0	NA	NA
dataRuns/Human_skeletonize/Human7_t0.40_ab81.gd	(150, 109, 29)-(150, 117, 33)	10.0451	19.4091	0.784242	31	0	#4cff7fffffffffffffb4	4	(136, 135, 34)-(150, 117, 33)	0.826725	0.444671	2	1.90865	0.517478
dataRuns/Human_skeletonize/Human7_t0.40_ab81.gd	(150, 106, 28)-(150, 109, 29)	2.89806	3.13049	0.586378	5	0	#00ffb3	3	(150, 109, 29)-(150, 117, 33)	0.747701	0.288505	2	NA	NA
dataRuns/Human_skeletonize/Human7_t0.40_ab81.gd	(150, 105, 28)-(150, 106, 28)	0.83666	1.2522	0.690219	2	0	#ff157ffffffffffffe18	1	(150, 106, 28)-(150, 109, 29)	1.17709	0.288696	0	NA	NA
dataRuns/Human_skeletonize/Human7_t0.40_ab81.gd	(143, 71, 18)-(150, 106, 28)	37.9625	49.4618	0.643995	79	0	#00a5ff	2	(150, 106, 28)-(150, 109, 29)	1.09826	13.0993	2	3.88804	0.485071
dataRuns/Human_skeletonize/Human7_t0.40_ab81.gd	(142, 71, 17)-(143, 71, 18)	1.22474	1.2522	0.570478	2	0	#00ff97	1	(143, 71, 18)-(150, 106, 28)	0.885842	0.032262	0	NA	NA
dataRuns/Human_skeletonize/Human7_t0.40_ab81.gd	(140, 54, 35)-(143, 71, 18)	24.6448	19.4091	0.500685	31	0	#00c8ff	1	(143, 71, 18)-(150, 106, 28)	0.777466	0.649189	0	NA	NA
dataRuns/Human_skeletonize/Human7_t0.40_ab81.gd	(149, 110, 27)-(150, 109, 29)	2.37767	1.8783	0.501455	3	0	#69ff7fffffffffffff97	1	(150, 109, 29)-(150, 117, 33)	0.639414	0.236699	0	NA	NA
dataRuns/Human_skeletonize/Human7_t0.40_ab81.gd	(128, 131, 31)-(136, 135, 34)	9.06764	26.9223	0.972151	43	0	#ffc67ffffffffffffec9	2	(128, 148, 32)-(136, 135, 34)	0.913352	0.636367	2	1.51468	NA
dataRuns/Human_skeletonize/Human7_t0.40_ab81.gd	(124, 123, 31)-(128, 131, 31)	8.67955	7.51319	0.524914	12	0	#00fff5	1	(128, 131, 31)-(136, 135, 34)	0.539952	0.957201	0	NA	NA
dataRuns/Human_skeletonize/Human7_t0.40_ab81.gd	(111, 112, 17)-(128, 131, 31)	44.8622	68.8709	0.699041	110	0	#2900ff	1	(128, 131, 31)-(136, 135, 34)	0.719066	4.9475	0	NA	NA
dataRuns/Human_skeletonize/Human7_t0.40_ab81.gd	(116, 165, 28)-(122, 171, 29)	7.88942	16.9047	0.825859	27	0	#ff0076	2	(121, 174, 29)-(122, 171, 29)	0.601724	2.76188	2	1.94262	NA
dataRuns/Human_skeletonize/Human7_t0.40_ab81.gd	(115, 164, 28)-(116, 165, 28)	1.18322	1.2522	0.580403	2	0	#00feff	1	(116, 165, 28)-(122, 171, 29)	0.702787	0.149975	0	NA	NA
dataRuns/Human_skeletonize/Human7_t0.40_ab81.gd	(114, 176, 22)-(116, 165, 28)	13.232	13.7742	0.575633	22	0	#19ff7fffffffffffffe7	1	(116, 165, 28)-(122, 171, 29)	0.697011	1.67718	0	NA	NA
dataRuns/Human_skeletonize/Human7_t0.40_ab81.gd	(120, 196, 25)-(121, 174, 29)	22.9017	151.516	1.45118	242	0	#ff0066	1	(120, 174, 30)-(121, 174, 29)	2.54379	18.6992	0	NA	NA
dataRuns/Human_skeletonize/Human7_t0.40_ab81.gd	(107, 102, 26)-(120, 174, 30)	95.0829	520.914	1.32056	832	0	#fd00ff	14	(99, 274, 30)-(120, 174, 30)	0.868912	0.945091	2	1.72608	0.248119
dataRuns/Human_skeletonize/Human7_t0.40_ab81.gd	(107, 102, 26)-(109, 98, 32)	8.31622	29.4267	1.06129	47	0	#ff006e	13	(107, 102, 26)-(120, 174, 30)	0.803666	0.087463	2	3.80064	1.76268
dataRuns/Human_skeletonize/Human7_t0.40_ab81.gd	(109, 98, 32)-(115, 98, 32)	6.40118	19.4091	0.98242	31	0	#ff00f9	12	(107, 102, 26)-(109, 98, 32)	0.925688	0.769723	2	3.01856	NA
dataRuns/Human_skeletonize/Human7_t0.40_ab81.gd	(115, 98, 32)-(128, 90, 37)	18.9692	45.0791	0.869738	74	2	#08ff7ffffffffffffff8	11	(109, 98, 32)-(115, 98, 32)	0.885301	2.96339	2	4.36652	0.334515
dataRuns/Human_skeletonize/Human7_t0.40_ab81.gd	(128, 90, 37)-(129, 91, 36)	1.48324	1.2522	0.518389	2	0	#0081ff	2	(115, 98, 32)-(128, 90, 37)	0.596029	0.078192	2	NA	NA
dataRuns/Human_skeletonize/Human7_t0.40_ab81.gd	(129, 91, 36)-(132, 86, 36)	5.91108	6.26099	0.580648	10	0	#28ff7fffffffffffffd8	1	(128, 90, 37)-(129, 91, 36)	1.1201	3.98525	0	NA	NA
dataRuns/Human_skeletonize/Human7_t0.40_ab81.gd	(129, 91, 36)-(130, 91, 36)	0.83666	1.2522	0.690219	2	0	#94ff7fffffffffffff6c	1	(128, 90, 37)-(129, 91, 36)	1.33147	0.564076	0	NA	NA
dataRuns/Human_skeletonize/Human7_t0.40_ab81.gd	(128, 90, 37)-(129, 90, 40)	3.60241	8.13929	0.84805	13	0	#ffb47ffffffffffffeb7	9	(115, 98, 32)-(128, 90, 37)	0.975065	0.189908	2	2.65104	NA
dataRuns/Human_skeletonize/Human7_t0.40_ab81.gd	(129, 90, 40)-(131, 82, 43)	9.65704	13.7742	0.673808	24	2	#d700ff	2	(128, 90, 37)-(129, 90, 40)	0.794538	2.68071	2	NA	1.37972
dataRuns/Human_skeletonize/Human7_t0.40_ab81.gd	(131, 82, 43)-(136, 84, 42)	5.2645	5.00879	0.550317	8	0	#ff0c7ffffffffffffe0f	1	(129, 90, 40)-(131, 82, 43)	0.816727	0.545146	0	NA	NA
dataRuns/Human_skeletonize/Human7_t0.40_ab81.gd	(129, 76, 45)-(131, 82, 43)	6.40118	11.2698	0.748605	18	0	#ff727ffffffffffffe75	1	(129, 90, 40)-(131, 82, 43)	1.11101	0.662851	0	NA	NA
dataRuns/Human_skeletonize/Human7_t0.40_ab81.gd	(129, 90, 40)-(130, 89, 47)	7.51044	9.39149	0.630899	15	0	#b700ff	7	(128, 90, 37)-(129, 90, 40)	0.74394	2.08484	2	NA	0.604119
dataRuns/Human_skeletonize/Human7_t0.40_ab81.gd	(130, 89, 47)-(131, 87, 46)	2.3199	2.5044	0.586195	4	0	#00ff96	1	(129, 90, 40)-(130, 89, 47)	0.929143	0.30889	0	NA	NA
dataRuns/Human_skeletonize/Human7_t0.40_ab81.gd	(130, 87, 49)-(130, 89, 47)	2.44949	3.13049	0.637814	5	0	#00fff3	6	(129, 90, 40)-(130, 89, 47)	1.01096	0.326145	2	10.6413	NA
dataRuns/Human_skeletonize/Human7_t0.40_ab81.gd	(130, 87, 49)-(142, 83, 62)	26.2289	31.305	0.61637	51	1	#ff7e7ffffffffffffe81	1	(130, 87, 49)-(130, 89, 47)	0.966379	10.7079	0	NA	NA
dataRuns/Human_skeletonize/Human7_t0.40_ab81.gd	(129, 87, 50)-(130, 87, 49)	1.22474	1.2522	0.570478	2	0	#00ffbc	5	(130, 87, 49)-(130, 89, 47)	0.894427	0.5	2	NA	NA
dataRuns/Human_skeletonize/Human7_t0.40_ab81.gd	(128, 89, 49)-(129, 87, 50)	3.60241	3.13049	0.525938	5	0	#b2ff7fffffffffffff4e	1	(129, 87, 50)-(130, 87, 49)	0.921926	2.94136	0	NA	NA
dataRuns/Human_skeletonize/Human7_t0.40_ab81.gd	(128, 83, 53)-(129, 87, 50)	4.76939	5.00879	0.578176	8	0	#4900ff	4	(129, 87, 50)-(130, 87, 49)	1.0135	3.89419	2	29.3877	NA
dataRuns/Human_skeletonize/Human7_t0.40_ab81.gd	(128, 82, 54)-(128, 83, 53)	1.22474	1.2522	0.570478	2	0	#2f00ff	2	(128, 83, 53)-(129, 87, 50)	0.986685	0.256793	2	5.94144	NA
dataRuns/Human_skeletonize/Human7_t0.40_ab81.gd	(126, 81, 55)-(128, 82, 54)	2.3199	1.8783	0.50766	3	0	#00adff	1	(128, 82, 54)-(128, 83, 53)	0.889885	1.89419	0	NA	NA
dataRuns/Human_skeletonize/Human7_t0.40_ab81.gd	(126, 81, 53)-(128, 82, 54)	2.3199	1.8783	0.50766	3	0	#00ff04	1	(128, 82, 54)-(128, 83, 53)	0.889885	1.89419	0	NA	NA
dataRuns/Human_skeletonize/Human7_t0.40_ab81.gd	(126, 81, 59)-(128, 83, 53)	7.72181	7.51319	0.556516	12	0	#ffb47ffffffffffffeb7	2	(128, 83, 53)-(129, 87, 50)	0.962537	1.61904	2	NA	NA
dataRuns/Human_skeletonize/Human7_t0.40_ab81.gd	(126, 81, 59)-(139, 83, 69)	22.7421	27.5484	0.620952	44	0	#00a1ff	1	(126, 81, 59)-(128, 83, 53)	1.11579	2.94517	0	NA	NA
dataRuns/Human_skeletonize/Human7_t0.40_ab81.gd	(126, 81, 59)-(136, 79, 58)	11.9242	9.39149	0.500701	15	0	#001aff	1	(126, 81, 59)-(128, 83, 53)	0.899706	1.54422	0	NA	NA
dataRuns/Human_skeletonize/Human7_t0.40_ab81.gd	(115, 98, 32)-(120, 98, 30)	4.95947	6.88709	0.664852	11	0	#9eff7fffffffffffff62	1	(109, 98, 32)-(115, 98, 32)	0.676749	0.774774	0	NA	NA
dataRuns/Human_skeletonize/Human7_t0.40_ab81.gd	(105, 96, 30)-(109, 98, 32)	4.72786	8.13929	0.740263	13	0	#4400ff	1	(107, 102, 26)-(109, 98, 32)	0.697515	0.568511	0	NA	NA
dataRuns/Human_skeletonize/Human7_t0.40_ab81.gd	(107, 100, 23)-(107, 102, 26)	3.93273	5.63489	0.675337	9	0	#ff717ffffffffffffe74	1	(107, 102, 26)-(120, 174, 30)	0.511404	0.041361	0	NA	NA
dataRuns/Human_skeletonize/Human7_t0.40_ab81.gd	(99, 274, 30)-(100, 275, 28)	2.37767	1.8783	0.501455	3	0	#b700ff	1	(96, 278, 27)-(99, 274, 30)	0.501152	0.442403	0	NA	NA
dataRuns/Human_skeletonize/Human7_t0.40_ab81.gd	(99, 274, 30)-(99, 278, 30)	4.72786	10.0176	0.821248	16	0	#ff001b	2	(96, 278, 27)-(99, 274, 30)	0.820753	0.879694	2	2.37739	1.15201
dataRuns/Human_skeletonize/Human7_t0.40_ab81.gd	(99, 278, 30)-(100, 281, 30)	2.85654	4.38269	0.698837	7	0	#b4ff7fffffffffffff4c	1	(99, 274, 30)-(99, 278, 30)	0.850945	0.604192	0	NA	NA
dataRuns/Human_skeletonize/Human7_t0.40_ab81.gd	(97, 279, 31)-(99, 278, 30)	2.3199	1.8783	0.50766	3	0	#0073ff	1	(99, 274, 30)-(99, 278, 30)	0.618156	0.490687	0	NA	NA
dataRuns/Human_skeletonize/Human7_t0.40_ab81.gd	(96, 278, 27)-(97, 284, 29)	8.43229	47.5835	1.34023	81	5	#ed00ff	2	(89, 262, 26)-(96, 278, 27)	0.780506	0.463776	2	0.870123	0.412164
dataRuns/Human_skeletonize/Human7_t0.40_ab81.gd	(97, 284, 29)-(98, 286, 29)	2.01988	2.5044	0.628224	5	1	#ffe07ffffffffffffee3	1	(96, 278, 27)-(97, 284, 29)	0.468742	0.239541	0	NA	NA
dataRuns/Human_skeletonize/Human7_t0.40_ab81.gd	(97, 284, 29)-(98, 283, 29)	1.18322	1.2522	0.580403	2	0	#ff00e7	1	(96, 278, 27)-(97, 284, 29)	0.433061	0.14032	0	NA	NA
dataRuns/Human_skeletonize/Human7_t0.40_ab81.gd	(75, 188, 24)-(89, 262, 26)	78.7946	692.466	1.67254	1139	33	#ff0054	20	(73, 245, 29)-(89, 262, 26)	0.962342	3.20175	2	3.30986	0.378608
dataRuns/Human_skeletonize/Human7_t0.40_ab81.gd	(75, 188, 24)-(78, 196, 22)	8.9274	8.76539	0.559047	14	0	#007aff	1	(75, 188, 24)-(89, 262, 26)	0.334251	0.1133	0	NA	NA
dataRuns/Human_skeletonize/Human7_t0.40_ab81.gd	(75, 188, 24)-(77, 171, 28)	17.1618	148.385	1.65897	344	107	#00ffb7	19	(75, 188, 24)-(89, 262, 26)	0.99189	0.217804	2	1.88467	1.41037
dataRuns/Human_skeletonize/Human7_t0.40_ab81.gd	(77, 171, 28)-(84, 171, 23)	14.2251	39.4442	0.939483	84	21	#acff7fffffffffffff54	1	(75, 188, 24)-(77, 171, 28)	0.566304	0.828883	0	NA	NA
dataRuns/Human_skeletonize/Human7_t0.40_ab81.gd	(77, 165, 29)-(77, 171, 28)	6.10116	33.8093	1.32812	54	0	#00c2ff	18	(75, 188, 24)-(77, 171, 28)	0.800567	0.355508	2	NA	NA
dataRuns/Human_skeletonize/Human7_t0.40_ab81.gd	(77, 165, 29)-(89, 98, 29)	91.3236	522.167	1.34908	839	5	#00ff2f	9	(77, 165, 29)-(77, 171, 28)	1.01578	14.9682	2	1.91882	0.509573
dataRuns/Human_skeletonize/Human7_t0.40_ab81.gd	(89, 98, 29)-(100, 72, 24)	35.6583	93.9149	0.915613	164	14	#ff00bd	3	(77, 165, 29)-(89, 98, 29)	0.678694	0.39046	2	2.53373	1.50142
dataRuns/Human_skeletonize/Human7_t0.40_ab81.gd	(99, 71, 43)-(100, 72, 24)	18.976	34.4354	0.760021	55	0	#00ceff	1	(89, 98, 29)-(100, 72, 24)	0.830067	0.532164	0	NA	NA
dataRuns/Human_skeletonize/Human7_t0.40_ab81.gd	(94, 62, 38)-(100, 72, 24)	25.7154	31.305	0.622494	50	0	#e0ff7fffffffffffff20	2	(89, 98, 29)-(100, 72, 24)	0.679865	0.721163	2	3.70389	0.359766
dataRuns/Human_skeletonize/Human7_t0.40_ab81.gd	(94, 62, 38)-(96, 61, 41)	3.60241	3.13049	0.525938	5	0	#7a00ff	1	(94, 62, 38)-(100, 72, 24)	0.84489	0.140088	0	NA	NA
dataRuns/Human_skeletonize/Human7_t0.40_ab81.gd	(91, 64, 40)-(94, 62, 38)	3.8912	3.13049	0.506046	5	0	#00ffa3	1	(94, 62, 38)-(100, 72, 24)	0.812933	0.151318	0	NA	NA
dataRuns/Human_skeletonize/Human7_t0.40_ab81.gd	(76, 94, 27)-(89, 98, 29)	13.7271	40.0703	0.963934	64	0	#00a0ff	6	(77, 165, 29)-(89, 98, 29)	0.714512	0.150313	2	2.35996	0.928581
dataRuns/Human_skeletonize/Human7_t0.40_ab81.gd	(72, 91, 27)-(76, 94, 27)	4.38631	5.63489	0.639467	9	0	#ff0011	1	(76, 94, 27)-(89, 98, 29)	0.663393	0.319537	0	NA	NA
dataRuns/Human_skeletonize/Human7_t0.40_ab81.gd	(68, 92, 29)-(76, 94, 27)	8.67955	16.9047	0.787372	28	1	#ff907ffffffffffffe93	5	(76, 94, 27)-(89, 98, 29)	0.816831	0.632294	2	2.71256	1.02085
dataRuns/Human_skeletonize/Human7_t0.40_ab81.gd	(68, 92, 29)-(69, 91, 28)	1.48324	1.2522	0.518389	2	0	#00f1ff	2	(68, 92, 29)-(76, 94, 27)	0.658379	0.170889	2	NA	NA
dataRuns/Human_skeletonize/Human7_t0.40_ab81.gd	(69, 90, 28)-(69, 91, 28)	0.83666	1.2522	0.690219	2	0	#00ff44	1	(68, 92, 29)-(69, 91, 28)	1.33147	0.564076	0	NA	NA
dataRuns/Human_skeletonize/Human7_t0.40_ab81.gd	(65, 89, 27)-(69, 91, 28)	4.33978	4.38269	0.566972	7	0	#fff87ffffffffffffefb	1	(68, 92, 29)-(69, 91, 28)	1.09372	2.92588	0	NA	NA
dataRuns/Human_skeletonize/Human7_t0.40_ab81.gd	(68, 90, 35)-(68, 92, 29)	7.27665	10.6437	0.682347	17	0	#3f00ff	3	(68, 92, 29)-(76, 94, 27)	0.866614	0.838367	2	6.38647	NA
dataRuns/Human_skeletonize/Human7_t0.40_ab81.gd	(68, 90, 35)-(70, 91, 31)	4.49684	3.75659	0.515666	6	0	#46ff7fffffffffffffba	1	(68, 90, 35)-(68, 92, 29)	0.755724	0.617982	0	NA	NA
dataRuns/Human_skeletonize/Human7_t0.40_ab81.gd	(67, 87, 43)-(68, 90, 35)	9.0655	12.522	0.66308	21	1	#ffe37ffffffffffffee6	2	(68, 90, 35)-(68, 92, 29)	0.971763	1.24584	2	5.23864	NA
dataRuns/Human_skeletonize/Human7_t0.40_ab81.gd	(67, 87, 43)-(72, 83, 53)	11.7017	10.6437	0.538081	17	0	#6fff7fffffffffffff91	1	(67, 87, 43)-(68, 90, 35)	0.811487	1.29079	0	NA	NA
dataRuns/Human_skeletonize/Human7_t0.40_ab81.gd	(62, 85, 67)-(67, 87, 43)	40.7794	48.2096	0.61344	77	0	#ff004e	1	(67, 87, 43)-(68, 90, 35)	0.925137	4.4983	0	NA	NA
dataRuns/Human_skeletonize/Human7_t0.40_ab81.gd	(76, 163, 29)-(77, 165, 29)	2.01988	11.2698	1.33266	18	0	#ff00c9	9	(77, 165, 29)-(77, 171, 28)	1.00342	0.331064	2	2.48989	NA
dataRuns/Human_skeletonize/Human7_t0.40_ab81.gd	(76, 163, 29)-(76, 172, 11)	28.3185	75.1319	0.918972	121	1	#ff0010	2	(76, 163, 29)-(77, 165, 29)	0.689575	14.0199	2	1.35254	0.307026
dataRuns/Human_skeletonize/Human7_t0.40_ab81.gd	(76, 172, 11)-(79, 173, 9)	3.54465	3.13049	0.530207	5	0	#ff6f7ffffffffffffe72	1	(76, 163, 29)-(76, 172, 11)	0.576957	0.125171	0	NA	NA
dataRuns/Human_skeletonize/Human7_t0.40_ab81.gd	(75, 173, 9)-(76, 172, 11)	2.44949	2.5044	0.570478	4	0	#fff57ffffffffffffef8	1	(76, 163, 29)-(76, 172, 11)	0.620778	0.086498	0	NA	NA
dataRuns/Human_skeletonize/Human7_t0.40_ab81.gd	(75, 158, 31)-(76, 163, 29)	5.21797	19.4091	1.08812	31	0	#00baff	7	(76, 163, 29)-(77, 165, 29)	0.8165	2.58331	2	3.27587	NA
dataRuns/Human_skeletonize/Human7_t0.40_ab81.gd	(73, 148, 32)-(75, 158, 31)	11.346	34.4354	0.982893	55	0	#ff00a9	4	(75, 158, 31)-(76, 163, 29)	0.903295	2.17441	2	2.44537	NA
dataRuns/Human_skeletonize/Human7_t0.40_ab81.gd	(69, 147, 36)-(73, 148, 32)	5.15747	3.13049	0.439555	5	0	#31ff7fffffffffffffcf	1	(73, 148, 32)-(75, 158, 31)	0.447205	0.454563	0	NA	NA
dataRuns/Human_skeletonize/Human7_t0.40_ab81.gd	(66, 136, 34)-(73, 148, 32)	13.0659	35.0615	0.924212	56	0	#4eff7fffffffffffffb2	3	(73, 148, 32)-(75, 158, 31)	0.940297	1.15158	2	2.63518	NA
dataRuns/Human_skeletonize/Human7_t0.40_ab81.gd	(66, 136, 34)-(82, 116, 15)	41.6894	84.5234	0.803342	135	0	#ffa07ffffffffffffea3	2	(66, 136, 34)-(73, 148, 32)	0.869218	3.19071	2	2.46086	0.360724
dataRuns/Human_skeletonize/Human7_t0.40_ab81.gd	(82, 116, 15)-(86, 113, 15)	8.91616	10.6437	0.616428	17	0	#ff00d5	1	(66, 136, 34)-(82, 116, 15)	0.767329	0.213871	0	NA	NA
dataRuns/Human_skeletonize/Human7_t0.40_ab81.gd	(79, 117, 12)-(82, 116, 15)	3.93273	4.38269	0.595592	7	0	#005fff	1	(66, 136, 34)-(82, 116, 15)	0.741392	0.094334	0	NA	NA
dataRuns/Human_skeletonize/Human7_t0.40_ab81.gd	(60, 130, 35)-(66, 136, 34)	7.39932	8.13929	0.591728	13	0	#00a8ff	1	(66, 136, 34)-(73, 148, 32)	0.640252	0.566309	0	NA	NA
dataRuns/Human_skeletonize/Human7_t0.40_ab81.gd	(67, 150, 45)-(75, 158, 31)	17.4479	30.0528	0.740449	48	0	#0037ff	3	(75, 158, 31)-(76, 163, 29)	0.680484	3.34382	2	12.3167	NA
dataRuns/Human_skeletonize/Human7_t0.40_ab81.gd	(67, 149, 45)-(67, 150, 45)	0.83666	1.2522	0.690219	2	0	#ff777ffffffffffffe7a	1	(67, 150, 45)-(75, 158, 31)	0.932163	0.047952	0	NA	NA
dataRuns/Human_skeletonize/Human7_t0.40_ab81.gd	(65, 135, 68)-(67, 150, 45)	36.5446	57.6011	0.708319	92	0	#ffbe7ffffffffffffec1	2	(67, 150, 45)-(75, 158, 31)	0.956608	2.09449	2	2.28959	0.232538
dataRuns/Human_skeletonize/Human7_t0.40_ab81.gd	(65, 135, 68)-(66, 135, 69)	1.22474	1.2522	0.570478	2	0	#5fff7fffffffffffffa1	1	(65, 135, 68)-(67, 150, 45)	0.805396	0.033514	0	NA	NA
dataRuns/Human_skeletonize/Human7_t0.40_ab81.gd	(64, 133, 68)-(65, 135, 68)	2.70798	1.8783	0.469877	3	0	#00ffdc	1	(65, 135, 68)-(67, 150, 45)	0.663369	0.074101	0	NA	NA
dataRuns/Human_skeletonize/Human7_t0.40_ab81.gd	(37, 244, 31)-(73, 245, 29)	40.0518	317.432	1.58833	525	18	#ff0071	1	(73, 245, 29)-(98, 122, 41)	1.5616	0.258271	0	NA	NA
dataRuns/Human_skeletonize/Human7_t0.40_ab81.gd	(105, 290, 40)-(107, 289, 37)	3.67423	36.9398	1.78891	78	19	#00a3ff	2	(103, 317, 45)-(105, 290, 40)	0.475925	0.11686	2	3.70384	NA
dataRuns/Human_skeletonize/Human7_t0.40_ab81.gd	(105, 293, 32)-(107, 289, 37)	6.3104	31.9311	1.26912	76	25	#ffeb7ffffffffffffeee	1	(105, 290, 40)-(107, 289, 37)	0.709438	1.71747	0	NA	NA
dataRuns/Human_skeletonize/Human7_t0.40_ab81.gd	(103, 290, 31)-(107, 289, 37)	12.2736	103.306	1.63682	188	23	#ff0e7ffffffffffffe11	1	(105, 290, 40)-(107, 289, 37)	0.914982	3.34046	0	NA	NA

## Sheet: HHT8
tag	name	len	vol	rad	voxc	defc	col	tips	parent	beta	gamma	nchild	q	s
dataRuns/Human_skeletonize/Human8_t0.65_ab81.gd	(93, 227, 15)-(106, 222, 12)	18.6268	1057.21	4.25047	1746	353	#ff004e	44	NA	NA	NA	2	1.22085	NA
dataRuns/Human_skeletonize/Human8_t0.65_ab81.gd	(90, 227, 10)-(93, 227, 15)	6.36348	66.0284	1.81737	100	13	#4eff7fffffffffffffb2	37	(93, 227, 15)-(106, 222, 12)	0.427568	0.341631	2	NA	NA
dataRuns/Human_skeletonize/Human8_t0.65_ab81.gd	(90, 227, 10)-(95, 212, 11)	18.3166	557.826	3.11352	969	234	#31ff7fffffffffffffcf	36	(90, 227, 10)-(93, 227, 15)	1.71321	2.87839	2	NA	NA
dataRuns/Human_skeletonize/Human8_t0.65_ab81.gd	(95, 212, 11)-(97, 206, 14)	7.1494	293.712	3.61619	549	162	#5fff7fffffffffffffa1	35	(90, 227, 10)-(95, 212, 11)	1.16145	0.390324	2	3.16085	NA
dataRuns/Human_skeletonize/Human8_t0.65_ab81.gd	(97, 206, 14)-(103, 210, 25)	16.3612	624.613	3.48597	923	100	#ff00e8	9	(95, 212, 11)-(97, 206, 14)	0.963988	2.28847	2	NA	NA
dataRuns/Human_skeletonize/Human8_t0.65_ab81.gd	(103, 200, 26)-(103, 210, 25)	12.8415	261.837	2.54761	413	68	#ff0076	8	(97, 206, 14)-(103, 210, 25)	0.730818	0.784876	2	0.935483	NA
dataRuns/Human_skeletonize/Human8_t0.65_ab81.gd	(103, 200, 26)-(113, 182, 23)	21.4635	206.433	1.7497	272	0	#19ff7fffffffffffffe7	7	(103, 200, 26)-(103, 210, 25)	0.686803	1.67142	2	0.67557	NA
dataRuns/Human_skeletonize/Human8_t0.65_ab81.gd	(113, 182, 23)-(114, 181, 23)	1.26491	1.51789	0.618039	2	0	#f700ff	6	(103, 200, 26)-(113, 182, 23)	0.353225	0.058933	2	87.5743	NA
dataRuns/Human_skeletonize/Human8_t0.65_ab81.gd	(114, 181, 23)-(119, 178, 17)	8.91691	10.6253	0.615868	15	1	#a200ff	1	(113, 182, 23)-(114, 181, 23)	0.996487	7.04944	0	NA	NA
dataRuns/Human_skeletonize/Human8_t0.65_ab81.gd	(114, 180, 24)-(114, 181, 23)	1.30384	1.51789	0.608742	2	0	#d0ff7fffffffffffff30	5	(113, 182, 23)-(114, 181, 23)	0.984958	1.03078	2	NA	NA
dataRuns/Human_skeletonize/Human8_t0.65_ab81.gd	(114, 180, 24)-(115, 180, 25)	1.30384	1.51789	0.608742	2	0	#0086ff	4	(114, 180, 24)-(114, 181, 23)	1	1	2	NA	NA
dataRuns/Human_skeletonize/Human8_t0.65_ab81.gd	(115, 180, 25)-(116, 181, 26)	1.58114	1.51789	0.552791	2	0	#ffc67ffffffffffffec9	3	(114, 180, 24)-(115, 180, 25)	0.908087	1.21268	2	NA	NA
dataRuns/Human_skeletonize/Human8_t0.65_ab81.gd	(116, 181, 26)-(154, 191, 20)	41.9844	303.579	1.51711	400	0	#2900ff	2	(115, 180, 25)-(116, 181, 26)	2.74445	26.5533	2	1.20949	0.582975
dataRuns/Human_skeletonize/Human8_t0.65_ab81.gd	(154, 191, 20)-(172, 203, 23)	21.4942	62.2336	0.960013	82	0	#4cff7fffffffffffffb4	1	(116, 181, 26)-(154, 191, 20)	0.632791	0.511956	0	NA	NA
dataRuns/Human_skeletonize/Human8_t0.65_ab81.gd	(153, 189, 16)-(154, 191, 20)	6.04726	10.6253	0.747852	14	0	#ff0010	1	(116, 181, 26)-(154, 191, 20)	0.492945	0.144036	0	NA	NA
dataRuns/Human_skeletonize/Human8_t0.65_ab81.gd	(116, 181, 26)-(117, 178, 31)	6.08619	18.9737	0.996158	26	1	#00fff5	1	(115, 180, 25)-(116, 181, 26)	1.80205	3.84924	0	NA	NA
dataRuns/Human_skeletonize/Human8_t0.65_ab81.gd	(110, 178, 30)-(115, 180, 25)	7.6284	25.8042	1.03766	36	2	#0003ff	1	(114, 180, 24)-(115, 180, 25)	1.70459	5.85071	0	NA	NA
dataRuns/Human_skeletonize/Human8_t0.65_ab81.gd	(111, 177, 23)-(114, 180, 24)	4.11096	10.6253	0.907033	14	0	#3b00ff	1	(114, 180, 24)-(114, 181, 23)	1.49001	3.15296	0	NA	NA
dataRuns/Human_skeletonize/Human8_t0.65_ab81.gd	(112, 196, 7)-(113, 182, 23)	22.0769	28.081	0.636301	37	0	#8900ff	1	(103, 200, 26)-(113, 182, 23)	0.363662	1.02858	0	NA	NA
dataRuns/Human_skeletonize/Human8_t0.65_ab81.gd	(101, 188, 27)-(103, 200, 26)	12.5313	18.9737	0.694229	27	2	#00feff	1	(103, 200, 26)-(103, 210, 25)	0.272502	0.975843	0	NA	NA
dataRuns/Human_skeletonize/Human8_t0.65_ab81.gd	(100, 253, 29)-(103, 210, 25)	49.2682	2588.77	4.08967	3519	108	#00ffb3	1	(97, 206, 14)-(103, 210, 25)	1.17318	3.01128	0	NA	NA
dataRuns/Human_skeletonize/Human8_t0.65_ab81.gd	(97, 204, 15)-(97, 206, 14)	2.84605	28.84	1.79598	86	48	#00ffdc	26	(95, 212, 11)-(97, 206, 14)	0.496649	0.398082	2	NA	NA
dataRuns/Human_skeletonize/Human8_t0.65_ab81.gd	(97, 204, 15)-(109, 127, 21)	86.1952	884.932	1.80775	1348	182	#ff157ffffffffffffe18	10	(97, 204, 15)-(97, 206, 14)	1.00655	30.2859	2	0.788333	0.187881
dataRuns/Human_skeletonize/Human8_t0.65_ab81.gd	(109, 126, 23)-(109, 127, 21)	2.88498	8.34841	0.959745	13	2	#7dff7fffffffffffff83	7	(97, 204, 15)-(109, 127, 21)	0.530905	0.03347	2	NA	NA
dataRuns/Human_skeletonize/Human8_t0.65_ab81.gd	(109, 126, 23)-(119, 110, 21)	24.4806	66.0284	0.926572	87	0	#00ff46	2	(109, 126, 23)-(109, 127, 21)	0.965436	8.48554	2	2.45922	0.33181
dataRuns/Human_skeletonize/Human8_t0.65_ab81.gd	(119, 110, 21)-(121, 109, 21)	2.15934	3.03579	0.66896	4	0	#b700ff	1	(109, 126, 23)-(119, 110, 21)	0.721973	0.088206	0	NA	NA
dataRuns/Human_skeletonize/Human8_t0.65_ab81.gd	(116, 107, 20)-(119, 110, 21)	4.11096	6.83052	0.727244	9	0	#ff0066	1	(109, 126, 23)-(119, 110, 21)	0.784876	0.167927	0	NA	NA
dataRuns/Human_skeletonize/Human8_t0.65_ab81.gd	(109, 126, 23)-(111, 123, 24)	3.74048	13.661	1.07821	19	1	#ff001b	5	(109, 126, 23)-(109, 127, 21)	1.12343	1.29653	2	NA	NA
dataRuns/Human_skeletonize/Human8_t0.65_ab81.gd	(111, 123, 24)-(115, 121, 24)	6.30923	9.10736	0.677849	13	1	#ff607ffffffffffffe63	1	(109, 126, 23)-(111, 123, 24)	0.62868	1.68674	0	NA	NA
dataRuns/Human_skeletonize/Human8_t0.65_ab81.gd	(100, 79, 20)-(111, 123, 24)	62.1639	331.66	1.30317	437	0	#0073ff	4	(109, 126, 23)-(111, 123, 24)	1.20864	16.6192	2	1.30486	0.484537
dataRuns/Human_skeletonize/Human8_t0.65_ab81.gd	(100, 79, 20)-(110, 79, 15)	11.7323	25.0452	0.82432	33	0	#ffe07ffffffffffffee3	2	(100, 79, 20)-(111, 123, 24)	0.632548	0.188732	2	3.71641	NA
dataRuns/Human_skeletonize/Human8_t0.65_ab81.gd	(110, 79, 15)-(120, 68, 19)	16.058	21.2505	0.649028	28	0	#00bdff	1	(100, 79, 20)-(110, 79, 15)	0.78735	1.3687	0	NA	NA
dataRuns/Human_skeletonize/Human8_t0.65_ab81.gd	(110, 79, 15)-(114, 79, 16)	4.72809	7.58947	0.714805	10	0	#00e9ff	1	(100, 79, 20)-(110, 79, 15)	0.867145	0.402997	0	NA	NA
dataRuns/Human_skeletonize/Human8_t0.65_ab81.gd	(92, 75, 12)-(100, 79, 20)	18.3884	28.84	0.706562	40	2	#b4ff7fffffffffffff4c	2	(100, 79, 20)-(111, 123, 24)	0.542186	0.295805	2	11.0111	NA
dataRuns/Human_skeletonize/Human8_t0.65_ab81.gd	(92, 75, 12)-(93, 76, 13)	1.58114	1.51789	0.552791	2	0	#ff00e7	1	(92, 75, 12)-(100, 79, 20)	0.782367	0.085986	0	NA	NA
dataRuns/Human_skeletonize/Human8_t0.65_ab81.gd	(92, 58, 17)-(92, 75, 12)	30.3827	47.0547	0.702123	62	0	#ed00ff	1	(92, 75, 12)-(100, 79, 20)	0.993718	1.65227	0	NA	NA
dataRuns/Human_skeletonize/Human8_t0.65_ab81.gd	(108, 128, 20)-(109, 127, 21)	1.58114	1.51789	0.552791	2	0	#00a5ff	3	(97, 204, 15)-(109, 127, 21)	0.305789	0.018344	2	NA	NA
dataRuns/Human_skeletonize/Human8_t0.65_ab81.gd	(108, 128, 20)-(117, 132, 5)	22.3153	40.2242	0.757474	53	0	#ff0068	1	(108, 128, 20)-(109, 127, 21)	1.37027	14.1134	0	NA	NA
dataRuns/Human_skeletonize/Human8_t0.65_ab81.gd	(107, 132, 20)-(108, 128, 20)	5.4148	12.9021	0.870891	84	67	#00ff97	2	(108, 128, 20)-(109, 127, 21)	1.57544	3.42462	2	2.28444	NA
dataRuns/Human_skeletonize/Human8_t0.65_ab81.gd	(107, 132, 20)-(107, 133, 20)	0.894427	1.51789	0.734976	2	0	#69ff7fffffffffffff97	1	(107, 132, 20)-(108, 128, 20)	0.843936	0.165182	0	NA	NA
dataRuns/Human_skeletonize/Human8_t0.65_ab81.gd	(104, 135, 14)-(107, 132, 20)	7.74518	6.83052	0.529829	9	0	#00c8ff	1	(107, 132, 20)-(108, 128, 20)	0.608376	1.43037	0	NA	NA
dataRuns/Human_skeletonize/Human8_t0.65_ab81.gd	(84, 187, 16)-(97, 204, 15)	23.4541	637.515	2.94145	908	68	#ffbe7ffffffffffffec1	16	(97, 204, 15)-(97, 206, 14)	1.6378	8.24092	2	1.86136	1.27676
dataRuns/Human_skeletonize/Human8_t0.65_ab81.gd	(79, 180, 15)-(84, 187, 16)	11.1458	113.083	1.79708	152	3	#fdff7fffffffffffff03	8	(84, 187, 16)-(97, 204, 15)	0.610951	0.475219	2	2.96272	NA
dataRuns/Human_skeletonize/Human8_t0.65_ab81.gd	(79, 166, 24)-(79, 180, 15)	18.6115	170.004	1.70516	224	0	#00a7ff	7	(79, 180, 15)-(84, 187, 16)	0.948849	1.66981	2	NA	NA
dataRuns/Human_skeletonize/Human8_t0.65_ab81.gd	(77, 163, 25)-(79, 166, 24)	3.74048	6.07157	0.718807	8	0	#8c00ff	1	(79, 166, 24)-(79, 180, 15)	0.421549	0.200977	0	NA	NA
dataRuns/Human_skeletonize/Human8_t0.65_ab81.gd	(77, 140, 23)-(79, 166, 24)	28.9138	272.462	1.73191	359	0	#1c00ff	6	(79, 166, 24)-(79, 180, 15)	1.01569	1.55355	2	2.2418	NA
dataRuns/Human_skeletonize/Human8_t0.65_ab81.gd	(77, 140, 23)-(79, 135, 21)	5.93874	31.8758	1.3071	44	2	#07ff7ffffffffffffff9	5	(77, 140, 23)-(79, 166, 24)	0.754715	0.205395	2	1.07711	0.758313
dataRuns/Human_skeletonize/Human8_t0.65_ab81.gd	(79, 135, 21)-(81, 138, 19)	4.14989	5.31263	0.638354	7	0	#0037ff	1	(77, 140, 23)-(79, 135, 21)	0.488375	0.698782	0	NA	NA
dataRuns/Human_skeletonize/Human8_t0.65_ab81.gd	(79, 134, 21)-(79, 135, 21)	0.894427	1.51789	0.734976	2	0	#5900ff	4	(77, 140, 23)-(79, 135, 21)	0.562296	0.150609	2	NA	NA
dataRuns/Human_skeletonize/Human8_t0.65_ab81.gd	(79, 134, 21)-(81, 129, 22)	6.2703	9.10736	0.67995	12	0	#00baff	1	(79, 134, 21)-(79, 135, 21)	0.925133	7.01041	0	NA	NA
dataRuns/Human_skeletonize/Human8_t0.65_ab81.gd	(77, 129, 22)-(79, 134, 21)	6.34816	23.5273	1.08614	32	1	#9000ff	3	(79, 134, 21)-(79, 135, 21)	1.4778	7.09746	2	1.43454	NA
dataRuns/Human_skeletonize/Human8_t0.65_ab81.gd	(77, 129, 22)-(78, 127, 20)	2.88498	6.07157	0.818473	9	1	#00ffb7	2	(77, 129, 22)-(79, 134, 21)	0.753558	0.454459	2	NA	NA
dataRuns/Human_skeletonize/Human8_t0.65_ab81.gd	(69, 137, 2)-(78, 127, 20)	25.317	36.4294	0.676776	48	0	#00c2ff	1	(77, 129, 22)-(78, 127, 20)	0.826876	8.77546	0	NA	NA
dataRuns/Human_skeletonize/Human8_t0.65_ab81.gd	(69, 109, 20)-(78, 127, 20)	24.6647	62.2336	0.896189	83	1	#ff00c9	1	(77, 129, 22)-(78, 127, 20)	1.09495	8.54936	0	NA	NA
dataRuns/Human_skeletonize/Human8_t0.65_ab81.gd	(70, 118, 30)-(77, 129, 22)	17.0303	13.661	0.505307	19	1	#ff0054	1	(77, 129, 22)-(79, 134, 21)	0.46523	2.68272	0	NA	NA
dataRuns/Human_skeletonize/Human8_t0.65_ab81.gd	(68, 76, 20)-(77, 140, 23)	110.068	526.709	1.23418	714	20	#00ffcd	1	(77, 140, 23)-(79, 166, 24)	0.712615	3.80676	0	NA	NA
dataRuns/Human_skeletonize/Human8_t0.65_ab81.gd	(76, 182, 13)-(79, 180, 15)	4.14989	11.3842	0.934454	17	2	#ff777ffffffffffffe7a	1	(79, 180, 15)-(84, 187, 16)	0.519985	0.372327	0	NA	NA
dataRuns/Human_skeletonize/Human8_t0.65_ab81.gd	(73, 181, 23)-(84, 187, 16)	15.9907	251.211	2.2362	337	6	#ff0013	8	(84, 187, 16)-(97, 204, 15)	0.760238	0.681788	2	0.808057	NA
dataRuns/Human_skeletonize/Human8_t0.65_ab81.gd	(73, 181, 23)-(97, 99, 27)	121.996	525.95	1.17145	733	40	#ffeb7ffffffffffffeee	3	(73, 181, 23)-(84, 187, 16)	0.523857	7.62921	2	1.43502	0.265738
dataRuns/Human_skeletonize/Human8_t0.65_ab81.gd	(97, 99, 27)-(98, 99, 29)	2.88498	3.03579	0.578748	4	0	#0015ff	1	(73, 181, 23)-(97, 99, 27)	0.494044	0.023648	0	NA	NA
dataRuns/Human_skeletonize/Human8_t0.65_ab81.gd	(93, 83, 26)-(97, 99, 27)	21.4789	49.3315	0.855031	65	0	#ff0e7ffffffffffffe11	2	(73, 181, 23)-(97, 99, 27)	0.729891	0.176061	2	2.09427	0.663777
dataRuns/Human_skeletonize/Human8_t0.65_ab81.gd	(93, 83, 26)-(96, 79, 27)	5.09857	6.83052	0.653022	9	0	#82ff7fffffffffffff7e	1	(93, 83, 26)-(97, 99, 27)	0.76374	0.237376	0	NA	NA
dataRuns/Human_skeletonize/Human8_t0.65_ab81.gd	(85, 85, 29)-(93, 83, 26)	10.327	10.6253	0.572279	14	0	#8900ff	1	(93, 83, 26)-(97, 99, 27)	0.669308	0.480799	0	NA	NA
dataRuns/Human_skeletonize/Human8_t0.65_ab81.gd	(72, 181, 23)-(73, 181, 23)	0.894427	1.51789	0.734976	2	0	#00a3ff	5	(73, 181, 23)-(84, 187, 16)	0.328672	0.055934	2	NA	NA
dataRuns/Human_skeletonize/Human8_t0.65_ab81.gd	(70, 179, 24)-(72, 181, 23)	2.84605	8.34841	0.966286	12	1	#ff8b7ffffffffffffe8e	4	(72, 181, 23)-(73, 181, 23)	1.31472	3.18198	2	NA	NA
dataRuns/Human_skeletonize/Human8_t0.65_ab81.gd	(70, 179, 24)-(71, 178, 23)	1.58114	1.51789	0.552791	2	0	#ff00cb	2	(70, 179, 24)-(72, 181, 23)	0.572078	0.555556	2	NA	NA
dataRuns/Human_skeletonize/Human8_t0.65_ab81.gd	(71, 178, 23)-(76, 173, 24)	6.64078	6.07157	0.539468	8	0	#003fff	1	(70, 179, 24)-(71, 178, 23)	0.9759	4.2	0	NA	NA
dataRuns/Human_skeletonize/Human8_t0.65_ab81.gd	(69, 177, 19)-(71, 178, 23)	5.49266	15.1789	0.937895	20	0	#b700ff	1	(70, 179, 24)-(71, 178, 23)	1.69666	3.47386	0	NA	NA
dataRuns/Human_skeletonize/Human8_t0.65_ab81.gd	(67, 179, 25)-(70, 179, 24)	3.83366	26.5631	1.48511	35	0	#0069ff	2	(70, 179, 24)-(72, 181, 23)	1.53692	1.34701	2	2.27699	NA
dataRuns/Human_skeletonize/Human8_t0.65_ab81.gd	(67, 179, 25)-(71, 177, 28)	5.36055	9.10736	0.735388	13	1	#00ff0c	1	(67, 179, 25)-(70, 179, 24)	0.495175	1.39828	0	NA	NA
dataRuns/Human_skeletonize/Human8_t0.65_ab81.gd	(32, 189, 22)-(67, 179, 25)	37.5183	213.264	1.34512	281	0	#ff0071	1	(67, 179, 25)-(70, 179, 24)	0.905742	9.78653	0	NA	NA
dataRuns/Human_skeletonize/Human8_t0.65_ab81.gd	(68, 186, 17)-(72, 181, 23)	9.27207	30.3579	1.02087	49	9	#22ff7fffffffffffffde	1	(72, 181, 23)-(73, 181, 23)	1.38899	10.3665	0	NA	NA
dataRuns/Human_skeletonize/Human8_t0.65_ab81.gd	(83, 224, 6)-(95, 212, 11)	21.6652	343.044	2.24501	696	244	#ff00a9	1	(90, 227, 10)-(95, 212, 11)	0.721051	1.18282	0	NA	NA
dataRuns/Human_skeletonize/Human8_t0.65_ab81.gd	(86, 233, 8)-(90, 227, 10)	7.57414	52.3673	1.4835	92	23	#0076ff	1	(90, 227, 10)-(93, 227, 15)	0.816292	1.19025	0	NA	NA
dataRuns/Human_skeletonize/Human8_t0.65_ab81.gd	(75, 231, 18)-(93, 227, 15)	23.4694	650.417	2.97009	990	133	#00a8ff	7	(93, 227, 15)-(106, 222, 12)	0.698768	1.25998	2	1.61953	1.21401
dataRuns/Human_skeletonize/Human8_t0.65_ab81.gd	(69, 223, 19)-(75, 231, 18)	12.8568	136.61	1.83908	198	18	#ffa07ffffffffffffea3	3	(75, 231, 18)-(93, 227, 15)	0.619199	0.547812	2	0.794246	NA
dataRuns/Human_skeletonize/Human8_t0.65_ab81.gd	(67, 215, 15)-(69, 223, 19)	9.44085	18.2147	0.783665	24	0	#fff57ffffffffffffef8	1	(69, 223, 19)-(75, 231, 18)	0.426119	0.734307	0	NA	NA
dataRuns/Human_skeletonize/Human8_t0.65_ab81.gd	(59, 221, 36)-(69, 223, 19)	20.8662	37.1884	0.753194	50	1	#005fff	2	(69, 223, 19)-(75, 231, 18)	0.40955	1.62297	2	1.9119	0.577854
dataRuns/Human_skeletonize/Human8_t0.65_ab81.gd	(56, 216, 40)-(59, 221, 36)	6.94168	4.55368	0.456955	6	0	#ff0010	1	(59, 221, 36)-(69, 223, 19)	0.606691	0.332675	0	NA	NA
dataRuns/Human_skeletonize/Human8_t0.65_ab81.gd	(54, 222, 38)-(59, 221, 36)	5.66145	6.07157	0.584268	8	0	#ff00d5	1	(59, 221, 36)-(69, 223, 19)	0.775721	0.271321	0	NA	NA
dataRuns/Human_skeletonize/Human8_t0.65_ab81.gd	(66, 236, 15)-(75, 231, 18)	13.6603	176.835	2.02992	256	23	#ff6f7ffffffffffffe72	4	(75, 231, 18)-(93, 227, 15)	0.683452	0.582048	2	1.39778	1.60738
dataRuns/Human_skeletonize/Human8_t0.65_ab81.gd	(63, 238, 11)-(66, 236, 15)	6.66439	6.83052	0.571179	9	0	#00ff2f	1	(66, 236, 15)-(75, 231, 18)	0.28138	0.487864	0	NA	NA
dataRuns/Human_skeletonize/Human8_t0.65_ab81.gd	(61, 244, 18)-(66, 236, 15)	10.7907	107.011	1.77671	164	23	#00a0ff	3	(66, 236, 15)-(75, 231, 18)	0.875262	0.789928	2	0.65948	0.555113
dataRuns/Human_skeletonize/Human8_t0.65_ab81.gd	(60, 245, 17)-(61, 244, 18)	1.58114	1.51789	0.552791	2	0	#ff0011	2	(61, 244, 18)-(66, 236, 15)	0.311132	0.146528	2	NA	NA
dataRuns/Human_skeletonize/Human8_t0.65_ab81.gd	(60, 245, 17)-(62, 253, 17)	8.62203	12.1431	0.669555	16	0	#3f00ff	1	(60, 245, 17)-(61, 244, 18)	1.21123	5.45305	0	NA	NA
dataRuns/Human_skeletonize/Human8_t0.65_ab81.gd	(55, 248, 18)-(60, 245, 17)	5.89982	10.6253	0.757139	21	7	#ff907ffffffffffffe93	1	(60, 245, 17)-(61, 244, 18)	1.36967	3.73137	0	NA	NA
dataRuns/Human_skeletonize/Human8_t0.65_ab81.gd	(57, 246, 20)-(61, 244, 18)	5.04432	7.58947	0.692037	11	1	#ffe37ffffffffffffee6	1	(61, 244, 18)-(66, 236, 15)	0.389505	0.46747	0	NA	NA

[truncated: 11 more sheets: HHT9, HHT10, HHT11, HHT12, HHT13, HHT14, HHT15, HHT16, HHT17, HHT18, Sheet1]
